# Supplementary material for: Characterizing the trophic ecology of herbivorous coral reef fishes using stable isotope and fatty acid biomarkers
Source: PLoS One. 2025 Jun 30;20(6):e0327594. doi: 10.1371/journal.pone.0327594 (PMC12208496; doi:10.1371/journal.pone.0327594)
Supplement: S1 Dataset — (XLSX) [file pone.0327594.s004.xlsx]

## Sheet: labels_f
/* DATA DESCRIPTION:
Labels:	Date/Time of event (Date/Time)
	Location of event (Location)
	Latitude of event, °S (Latitude)
	Longitude of event, °E (Longitude)
	Sampled species, scientific name (Species)
	Species family (Family)
	Sample identifier (Sample_ID)
	Replicate sample number (Replicate)
	Standard length [mm] (SL)
	Fork length [mm] (FL)
	Total weight, wet mass [g] (TW)
	Fish sex/Maturity stage (Sex); M=Male, F=Female, IM=Immature, IP=Initial Phase, TP=Terminal Phase
	δ13C [‰ air] (δ13C)
	δ15N [‰ air] (δ15N)
	C:N ratio (C:N)
	hexanoic acid [%] (6:0)
	octanoic acid [%] (8:0)
	nonanoic acid [%] (9:0)
	decanoic acid [%] (10:0)
	undecanoic acid [%] (11:0)
	dodecanoic acid [%] (12:0)
	tridecanoic acid [%] (13:0)
	tetradecanoic acid [%] (14:0)
	pentadecanoic acid [%] (15:0)
	hexadecanoic acid [%] (16:0)
	heptadecanoic acid [%] (17:0)
	octadecanoic acid [%] (18:0)
	eicosanoic acid [%] (20:0)
	heneicosanoic acid [%] (21:0)
	docosanoic acid [%] (22:0)
	tetracosanoic acid [%] (24:0)
	Iso C14:0 fatty acid [%] (iso-14:0)
	Iso C15:0 fatty acid [%] (iso-15:0)
	Iso C16:0 fatty acid [%] (iso-16:0)
	9-cis-Hexadecenoic acid [%] (16:1n-7)
	9-trans-Hexadecenoic acid [%] (16:1n-7t)
	10-cis-Heptadecenoic acid [%] (17:1n-7)
	11-cis-Octadecenoic acid [%] (18:1n-7)
	9-cis-Octadecenoic acid [%] (18:1n-9)
	11-cis-Eicosenoic acid [%] (20:1n-9)
	13-trans-Docosenoic acid [%] (22:1n-9t)
	15-cis-Tetracosenoic acid [%] (24:1n-9)
	linoleic acid [%] (18:2n-6, LIN)
	9,12-trans-Octadecadienoic acid [%] (18:2n-6t)
	α-linolenic acid [%] (18:3n-3, ALA)
	6,9,12-cis-Octadecatrienoic acid [%] (18:3n-6)
	11,14-cis-Eicosadienoic [%] (20:2n-6)
	8,11,14-cis-Eicosatrienoic acid [%] (20:3n-6)
	arachidonic acid [%] (20:4n-6, ARA)
	eicosapentaenoic acid [%] (20:5n-3, EPA)
	13,16-cis-Docosadienoic acid [%] (22:2n-6)
	7,10,13,16-cis-Docosatetraenoic acid [%] (22:4n-6)
	7,10,13,16,19-cis-Docosapentaenoic acid [%] (22:5n-3)
	4,7,10,13,16-cis-Docosapentaenoic acid [%] (22:5n-6)
	docosahexaenoic acid [%] (22:6n-3, DHA)
	Other polyunsaturated fatty acids [%] (Other PUFA)

## Sheet: fish
Date/Time	Location	Latitude	Longitude	Species	Family	Sample_ID	Replicate	SL	FL	TW	Sex	δ13C	δ15N	C:N	6:0	8:0	9:0	10:0	11:0	12:0	13:0	14:0	15:0	16:0	17:0	18:0	20:0	21:0	22:0	24:0	iso-14:0	iso-15:0	iso-16:0	16:1n-7	16:1n-7t	17:1n-7	18:1n-7	18:1n-9	20:1n-9	22:1n-9t	24:1n-9	18:2n-6 (LIN)	18:2n-6t	18:3n-3 (ALA)	18:3n-6	20:2n-6	20:3n-6	20:4n-6 (ARA)	20:5n-3 (EPA)
2014-12-08/10:00:00	South Island South	14°42'16"S	145°27'29"E	Acanthurus lineatus	Acanthuridae	M524M	1	194	221	318.1	F	-12.9445	6.58867	3.15596	0.00489125	0.015071	0.0250645	0.142976	0.00897556	0.273413	0.0764227	14.2886	2.60681	36.0457	3.01599	13.3098	0.352369	0.101847	0.13405	0.0849389	0.0403218	0.326348	0.141772	3.91777	0.649742	0.242924	1.63787	4.52398	0.885589	0.932962	0.116943	0.995729	0.334194	1.51773	0.942397	0.081587	0.497865	2.93256	3.31393
2014-12-08/15:30:00	South Island South	14°42'16"S	145°27'29"E	Acanthurus lineatus	Acanthuridae	M532M	2	180	210	289.8	F	-12.3527	6.33407	3.1091	0.00631053	0.0126936	0.0226127	0.0620717	0.00999167	0.179723	0.0540022	10.6168	1.94509	44.2497	2.48591	12.8067	0.245694	0.0701593	0.107116	0.080695	0.0494325	0.247634	0.130962	3.12074	0.461757	0.195318	1.21866	4.22443	0.774672	0.97951	0.125286	1.16114	0.31277	1.76898	0.727379	0.074185	0.465819	3.11029	3.20314
2014-12-08/16:00:00	South Island South	14°42'16"S	145°27'29"E	Acanthurus lineatus	Acanthuridae	M534M	3	195	226	356.1	F	-12.916	6.67885	3.12207	0.00442236	0.0180071	0.0281735	0.147437	0.0139787	0.348197	0.0621799	15.5049	2.96695	35.3496	2.84332	13.3643	0.443761	0.121399	0.16289	0.303364	0.0593587	0.384186	0.184595	4.71637	0.555489	0.269205	1.39614	4.56509	0.849906	0.848381	0.113355	1.05537	0.269815	1.34348	0.922901	0.0728927	0.42719	2.64406	3.05478
2014-12-08/16:00:00	South Island South	14°42'16"S	145°27'29"E	Acanthurus lineatus	Acanthuridae	M536M	4	200	230	367	F	-13.1535	6.7062	3.11666	0.0144489	0.0121024	0.0219392	0.0794922	0.00739785	0.245331	0.0682336	15.7485	3.06049	32.3493	3.13817	12.0674	0.353062	0.10854	0.124873	0.400779	0.0687307	0.405495	0.173098	4.53636	0.648699	0.238951	1.54985	4.13762	0.784265	0.988908	0.0697825	1.18051	0.292585	1.79842	1.16516	0.0855261	0.523028	3.14631	3.96599
2014-12-10/11:15:00	South Island South	14°42'16"S	145°27'29"E	Acanthurus lineatus	Acanthuridae	M550M	5	182	215	333.4	F	-12.9774	6.63231	3.07103	0.00595838	0.0129123	0.0227648	0.0874432	0.0104967	0.298651	0.0551333	13.4189	2.318	40.5584	2.40139	12.0772	0.313056	0.0950266	0.126151	0.0597741	0.0419429	0.292443	0.131933	4.07477	1.03275	0.244776	1.34232	4.45329	0.745221	0.913403	0.105904	0.884943	0.26293	1.30317	0.889511	0.0635804	0.407336	2.89141	3.22027
2014-12-10/16:10:00	Bommie Bay	14°39'37"S	145°28'21"E	Acanthurus lineatus	Acanthuridae	M556M	6	194	225	308	F	-13.2092	6.47684	3.04021	0.124982	0.0144562	0.0469748	0.0986549	0.0102153	0.187125	0.0615858	11.3133	2.39124	35.8904	2.74389	15.7412	0.268322	0.0769552	0.144949	0.354006	0.0707331	0.395858	0.162825	3.32337	0.343853	0.190995	1.48846	4.12376	0.494296	1.23512	0.177359	1.25097	0.174991	1.25332	1.10808	0.0827438	0.566979	3.85927	3.48682
2014-12-11/15:00:00	Bommie Bay	14°39'37"S	145°28'21"E	Acanthurus lineatus	Acanthuridae	M562M	7	201	231	370.1	F	-12.0042	7.28261	3.16527	0.0755573	0.0692925	0.173088	0.250888	0.0223438	0.524981	0.129549	18.3012	4.21527	30.5668	3.95726	14.4673	0.513267	0.167926	0.205737	0.101784	0.0627682	0.422372	0.165998	5.07766	2.39796	0.319022	1.85534	4.54801	0.908059	0.614541	0.139326	0.765637	0.131514	0.860906	0.492285	0.0636301	0.283583	1.82501	2.34102
2014-12-13/15:30:00	Pidgin Point	14°40'18"S	145°28'41"E	Acanthurus nigrofuscus	Acanthuridae	M571M	1	130	152	110.5	F	-12.5175	6.3608	2.98351	0.136055	0.017249	0.0226422	0.0255868	0.0081983	0.0913436	0.0250908	7.30203	1.94081	37.5318	2.67206	16.7822	0.300904	0.0984571	0.171668	0.465428	0.0278339	0.134567	0.0807432	1.80108	0.266437	0.223183	1.4036	4.9801	0.608007	1.84907	0.253016	0.873824	0.193086	0.690207	0.512169	0.110902	0.640118	6.23678	4.55956
2014-12-14/9:35:00	between Bird Islet and South Island	14°41'47"S	145°27'47"E	Acanthurus nigrofuscus	Acanthuridae	M577M	2	144	166	123.5	M	-13.2322	6.67368	3.04547	0.00845684	0.0137424	0.0187695	0.0187225	0.00631914	0.0687118	0.0251356	6.83313	1.35911	46.3059	1.722	14.9487	0.175667	0.0511639	0.101811	0.0973711	0.0330522	0.188658	0.0667856	1.45025	0.189856	0.129742	1.05866	4.40357	0.501397	1.55813	0.141887	0.858463	0.13794	1.06594	0.685944	0.0797762	0.429608	4.91173	3.47294
2014-12-14/9:40:00	between Bird Islet and South Island	14°41'47"S	145°27'47"E	Acanthurus nigrofuscus	Acanthuridae	M578M	3	140	165	118.9	F	-12.7223	7.05584	3.07114	0.00601767	0.0161555	0.0161013	0.0318232	0.00507797	0.105734	0.0319858	9.53574	2.64965	41.4785	2.6219	15.544	0.273325	0.0929937	0.128774	0.212696	0.036612	0.226882	0.0995354	2.19657	0.23702	0.185192	1.15886	4.74416	0.499484	1.2975	0.114607	0.898204	0.124184	1.07602	0.695375	0.0920902	0.47592	4.11731	3.34474
2014-12-14/15:40:00	Turtle Beach	14°39'07"S	145°27'02"E	Acanthurus nigrofuscus	Acanthuridae	M582M	4	120	140	72.5	F	-13.8846	6.89607	3.06379	0.167135	0.0260715	0.033597	0.044712	0.0102963	0.0932497	0.0204825	3.59509	1.11515	39.3929	2.23283	20.305	0.280489	0.0738535	0.155122	0.420041	0.0177431	0.114614	0.0698861	1.14979	0.166867	0.200558	1.49688	5.4007	0.456062	1.84755	0.157988	1.28141	0.181367	0.498255	0.636295	0.142732	0.731765	6.06773	4.05456
2014-12-16/14:00:00	between Bird Islet and South Island	14°41'47"S	145°27'47"E	Ctenochaetus striatus	Acanthuridae	M600M	1	185	220	291.6	M	-11.4506	6.91705	3.0304	0.149353	0.0168707	0.0271866	0.0180209	0.00724854	0.0985948	0.0356584	10.0143	1.47469	35.729	1.80173	17.119	0.266717	0.0735079	0.198814	0.290197	0.0488409	0.370862	0.224814	5.08661	0.135842	0.178511	1.944	3.44483	0.428266	1.44708	0.149937	1.25135	0.0786019	1.19453	1.06453	0.0958925	0.318278	4.64491	2.82551
2014-12-16/16:45:00	Patch Reef out front	14°40'43"S	145°26'41"E	Ctenochaetus striatus	Acanthuridae	M603M	2	162	190	204.3	M	-11.1622	6.48134	3.16757	0.0105836	0.0728235	0.0903157	0.0490853	0.0126026	0.203187	0.108675	20.367	2.96682	40.1929	2.51054	14.6453	0.45161	0.106231	0.221199	0.173423	0.111767	0.81527	0.445553	6.60393	0.26612	0.150095	2.27836	3.00215	0.23172	0.308392	0.0626658	0.469922	0.0527761	0.312177	0.262083	0.0483755	0.067161	0.826753	0.334259
2014-12-16/16:45:00	Patch Reef out front	14°40'43"S	145°26'41"E	Ctenochaetus striatus	Acanthuridae	M604M	3	183	218	262.7	M	-11.4052	6.70186	3.03116	0.0156374	0.0174473	0.0239267	0.0166509	0.0077463	0.0508939	0.0272931	4.07325	0.782449	48.2234	1.33236	19.1819	0.168247	0.0480705	0.133244	0.113661	0.0244696	0.150944	0.133135	3.50278	0.0891187	0.142836	1.73843	3.70664	0.255954	1.55621	0.106819	0.973573	0.0773906	0.63679	0.588574	0.0759427	0.24933	4.71265	1.71403
2014-12-16/16:50:00	Patch Reef out front	14°40'43"S	145°26'41"E	Ctenochaetus striatus	Acanthuridae	M605M	4	151	180	172.8	F	-11.1433	6.54503	3.12235	0.0060008	0.0195098	0.0239162	0.0184807	0.00660957	0.111522	0.0597906	16.2526	2.03807	37.4255	1.81671	12.4798	0.345321	0.0782568	0.192026	0.158543	0.0803875	0.573525	0.30578	6.76264	1.11725	0.246757	2.03849	3.01953	0.607617	0.801962	0.0633128	1.1438	0.105521	1.46906	0.956301	0.0864173	0.181517	2.41748	1.84338
2014-12-17/15:30:00	Bommie Bay	14°39'37"S	145°28'21"E	Ctenochaetus striatus	Acanthuridae	M607M	5	172	201	232.7	M	-11.0949	6.36364	3.3177	0.0836198	0.30081	0.383053	0.0990605	0.0548001	0.38242	0.193836	21.0661	7.17143	25.4627	6.6318	13.5084	1.43016	0.397118	0.761153	0.576486	0.206967	0.601413	0.679693	6.68488	0.469823	0.108051	3.5038	3.6528	0.781426	0.170661	0.128134	1.99853	0.499495	0.260644	0.115141	0.0659098	0.0531068	0.393201	0.197522
2014-12-17/15:30:00	Bommie Bay	14°39'37"S	145°28'21"E	Ctenochaetus striatus	Acanthuridae	M608M	6	155	181	221.6	F	-10.7794	6.43897	3.15746	0.104819	0.136675	0.257553	0.0531842	0.0248848	0.246208	0.0920114	20.5051	3.50782	35.8323	3.03723	15.2713	0.600551	0.142403	0.318123	0.281118	0.119362	0.755991	0.494771	6.51154	0.441096	0.179703	2.5408	4.33381	0.721429	0.187121	0.0855857	0.402018	0.846966	0.209464	0.105397	0.0438238	0.0506532	0.464661	0.266718
2014-12-07/16:00:00	South Island West	14°42'08"S	145°27'04"E	Naso tonganus	Acanthuridae	M522M	1	305	337	699.4	F	-12.7838	7.14163	3.1577	0.0158232	0.0251806	0.0285597	0.0197871	0.00835021	0.0544226	0.0228737	2.74979	0.98487	48.7252	2.07865	20.5676	0.161448	0.0469496	0.106473	0.0653071	0.0107546	0.0335308	0.0385344	0.784725	0.128372	0.214604	1.15262	5.95549	0.492598	1.53644	0.228867	0.449254	0.0858415	0.122426	0.135325	0.061993	0.698169	4.83468	3.38453
2014-12-08/15:15:00	Bird Islet	14°41'33"S	145°28'01"E	Naso tonganus	Acanthuridae	M533M	2	240	275	392.5	IM	-13.0033	6.88688	3.05196	0.170589	0.0200115	0.0247597	0.0287257	0.0101877	0.0747522	0.0236318	4.33239	1.5836	37.6584	3.28451	19.6721	0.279889	0.0691308	0.192493	0.503418	0.0142628	0.0563598	0.0627271	1.2413	0.124999	0.28511	1.49031	5.23473	0.474747	2.04525	0.3311	0.63644	0.0576878	0.331246	0.196859	0.0977109	0.931737	6.92065	4.90989
2014-12-09/10:30:00	Macs Reef	14°38'52"S	145°29'19"E	Naso tonganus	Acanthuridae	M542M	3	289	320	653	F	-12.3231	6.14698	3.05174	0.0147456	0.0219702	0.0258974	0.0268977	0.011263	0.0685781	0.0186728	2.31632	1.09132	50.0597	2.40968	20.7594	0.147864	0.0506463	0.12593	0.0714309	0.0136341	0.0440886	0.0553886	0.896888	0.0935493	0.166129	1.22737	4.46843	0.26731	1.9894	0.191285	0.556554	0.0365676	0.347411	0.126375	0.083546	0.502943	6.15314	1.8984
2014-12-10/15:40:00	Bommie Bay	14°39'37"S	145°28'21"E	Naso tonganus	Acanthuridae	M559M	4	250	286	446.5	F	-13.5172	6.83148	3.04225	0.178864	0.0240976	0.0304795	0.0220058	0.0101385	0.0618127	0.0247379	4.20599	1.36073	41.2103	2.64633	19.4768	0.249556	0.0691764	0.193186	0.426712	0.0159654	0.0531256	0.0570956	1.33478	0.182429	0.272736	1.43723	5.1185	0.46462	1.8426	0.365412	1.01376	0.0726769	0.438494	0.274336	0.111288	1.10819	6.0392	4.1937
2014-12-10/15:45:00	Bommie Bay	14°39'37"S	145°28'21"E	Naso tonganus	Acanthuridae	M560M	5	310	345	800.3	F	-13.3726	6.68015	3.07275	0.0166462	0.0244082	0.0257642	0.0160851	0.0116897	0.0427377	0.0187503	2.29792	0.724577	49.6289	1.8539	19.5265	0.13836	0.0483488	0.107172	0.0708866	0.0144485	0.0453562	0.0497515	1.36723	0.202747	0.171839	1.05614	4.82066	0.462166	1.70801	0.196809	0.894406	0.103337	0.966976	0.224957	0.0821088	0.881687	5.27329	2.72175
2014-12-11/14:00:00	Day Reef (north)	14°28'13"S	145°31'48"E	Naso tonganus	Acanthuridae	M563M	6	445	490	2017.6	M	-14.9337	7.90336	3.08977	0.0125403	0.0194411	0.0260081	0.0173634	0.00697506	0.0573587	0.0188846	3.25928	0.841459	46.369	1.43864	20.1784	0.159833	0.0512741	0.10637	0.071383	0.0165843	0.0463396	0.036953	1.06614	0.142506	0.159239	1.32723	5.1004	0.464806	2.17681	0.260118	0.822463	0.0641854	0.333096	0.174896	0.0744995	0.791298	6.75779	3.31538
2014-12-11/14:00:00	Day Reef (north)	14°28'13"S	145°31'48"E	Naso tonganus	Acanthuridae	M564M	7	470	508	2195.6	F	-13.938	7.53754	3.13734	0.106364	0.0127441	0.0147275	0.0153788	0.00427764	0.0809052	0.0259915	10.9887	2.02722	41.1127	1.92609	14.0835	0.247482	0.075029	0.1283	0.0612783	0.0319417	0.113173	0.0639426	2.98399	0.448072	0.161648	1.9542	5.14762	1.08785	1.42024	0.309411	1.16695	0.0812456	1.59762	0.273769	0.0954551	0.59585	4.45514	3.23597
2014-12-11/14:00:00	Day Reef (north)	14°28'13"S	145°31'48"E	Naso tonganus	Acanthuridae	M565M	8	425	460	1802.9	M	-16.0098	7.57125	3.08305	0.00580482	0.0149837	0.0281897	0.020208	0.00633088	0.124278	0.036135	13.4068	1.89832	44.6739	1.61809	13.4149	0.236474	0.0506471	0.113865	0.0614404	0.0563249	0.1305	0.0717802	3.21587	0.576382	0.148948	1.78212	4.79478	1.10306	0.937334	0.132803	1.16996	0.106809	1.52493	0.352208	0.0782744	0.530996	2.95465	2.27694
2014-12-13/9:40:00	Pidgin Point	14°40'18"S	145°28'41"E	Naso tonganus	Acanthuridae	M570M	9	275	308	552.6	F	-12.2132	6.66675	3.06458	0.0102457	0.0318107	0.0212582	0.0544493	0.00914135	0.148624	0.0234055	4.27987	1.29206	47.6047	2.39418	18.7686	0.181079	0.0537131	0.135188	0.100187	0.0174238	0.0540505	0.068192	1.12592	0.151937	0.215098	1.09034	4.81584	0.384151	1.61771	0.213871	0.682227	0.0710449	0.281848	0.175956	0.0855238	0.764438	5.12406	3.34561
2014-12-07/11:45:00	Coconut Beach	14°40'51"S	145°28'20"E	Naso unicornis	Acanthuridae	M516M	1	328	369	838	F	-12.7835	5.86131	3.12438	0.0193561	0.0289565	0.0371964	0.0363802	0.00874524	0.0939434	0.0178014	3.15855	0.885874	48.9149	0.709881	16.2038	0.162273	0.042327	0.1222	0.0804562	0.0127875	0.0281014	0.0286455	0.703351	0.137864	0.122861	0.635527	5.83327	0.530933	2.48038	0.223606	2.06839	0.0895513	0.320581	0.554138	0.130557	1.24159	7.9228	2.3644
2014-12-08/9:10:00	South Island South	14°42'16"S	145°27'33"E	Naso unicornis	Acanthuridae	M525M	2	271	303	536.8	F	-10.3296	5.52913	3.07742	0.0497662	0.0183578	0.0220172	0.0224115	0.0134954	0.0938107	0.0504435	10.719	2.55683	31.479	1.5689	14.8596	0.512158	0.0677803	0.204119	0.124795	0.0209659	0.0687912	0.0602087	2.09166	0.285961	0.241724	1.56967	5.95666	1.5702	1.62648	0.175248	2.78327	0.152351	0.969809	1.36834	0.233961	1.79534	5.35627	3.34031
2014-12-08/10:00:00	South Island South	14°42'16"S	145°27'33"E	Naso unicornis	Acanthuridae	M530M	3	305	345	758.2	F	-10.767	5.61474	3.04886	0.00592851	0.0182387	0.0160863	0.0214484	0.00547538	0.0761833	0.0372326	10.3967	2.05965	42.6019	1.03269	14.2188	0.507209	0.0516573	0.165224	0.0873983	0.018503	0.0522804	0.0519594	1.91389	0.271598	0.144814	1.34067	6.23755	1.87552	1.30004	0.1346	2.01917	0.0956869	0.63756	0.753412	0.145928	0.942218	4.12896	2.08925
2014-12-08/15:40:00	South Island South	14°42'16"S	145°27'33"E	Naso unicornis	Acanthuridae	M538M	4	294	332	704.4	F	-10.4484	5.29096	2.99962	0.00806748	0.0205212	0.0190526	0.0155671	0.0066968	0.0518512	0.0297635	8.71476	1.79599	44.0024	1.01823	12.9807	0.278583	0.0456831	0.152127	0.0836904	0.0135307	0.0486986	0.0415906	1.53126	0.528381	0.155162	1.25559	6.21463	1.07697	1.56901	0.157433	2.19592	0.0966923	0.758657	1.1	0.163876	1.17268	4.94137	2.62044
2014-12-09/10:30:00	Macs Reef	14°38'52"S	145°29'19"E	Naso unicornis	Acanthuridae	M541M	5	305	342	805.2	M	-8.30775	5.27799	3.07667	0.0658147	0.0201185	0.0235269	0.0212161	0.00641249	0.0750002	0.0462595	11.3969	2.55113	37.0173	1.47453	15.6543	0.519585	0.0538563	0.174813	0.0750724	0.0179954	0.0537696	0.0483392	1.77771	0.274871	0.17282	1.43293	5.93693	1.8513	1.18267	0.143516	2.58348	0.0964907	0.855924	1.03039	0.198831	1.12155	3.68435	2.39122
2014-12-10/11:15:00	South Island South	14°42'16"S	145°27'33"E	Naso unicornis	Acanthuridae	M555M	6	251	279	424.1	M	-10.8174	5.17448	3.03712	0.00795149	0.0183976	0.0231724	0.013233	0.00621697	0.0554266	0.0304028	8.22215	1.68213	44.3238	0.929701	13.9048	0.310439	0.0384127	0.136481	0.0754612	0.0133889	0.0406345	0.035314	1.38231	0.183099	0.137241	1.06624	6.4722	1.12178	1.46915	0.234277	2.34273	0.08542	0.816509	0.886201	0.153086	1.11835	4.63619	2.49443
2014-12-10/15:30:00	Bommie Bay	14°39'37"S	145°28'21"E	Naso unicornis	Acanthuridae	M558M	7	226	256	348.2	IM	-10.0693	5.01296	3.0453	0.0447912	0.0219481	0.0247967	0.0192742	0.0183029	0.0821064	0.0295225	9.92637	2.33508	33.1759	1.34688	15.3893	0.512611	0.0607694	0.240895	0.144731	0.0174516	0.0518963	0.0506412	1.77069	0.269184	0.221599	1.36869	6.12374	1.5842	1.54159	0.175094	3.10622	0.12931	1.1919	0.993789	0.243514	1.41149	5.13397	3.47783
2014-12-12/9:40:00	South Island South	14°42'16"S	145°27'33"E	Naso unicornis	Acanthuridae	M567M	8	261	295	520.7	M	-10.6046	5.41253	3.05226	0.0129612	0.020811	0.0274437	0.0177684	0.00751507	0.0541267	0.0224539	5.02384	1.31097	50.0982	0.947811	15.3422	0.235644	0.0366017	0.1273	0.0770979	0.0121093	0.0378796	0.0397051	0.938318	0.128182	0.120667	0.801252	5.72484	0.76964	1.61863	0.131194	1.85497	0.0681224	0.520152	0.58295	0.155504	1.06537	5.10367	2.33862
2014-12-13/9:30:00	Pidgin Point	14°40'18"S	145°28'41"E	Naso unicornis	Acanthuridae	M569M	9	247	281	454	F	-9.25349	5.55712	3.07079	0.0143913	0.0133382	0.0162101	0.0123171	0.00804124	0.0411635	0.0216348	5.63652	1.23988	48.229	0.910574	13.8442	0.202499	0.0343029	0.120236	0.0724988	0.0128277	0.0407487	0.0414826	1.06068	0.856456	0.137339	0.904894	5.68962	0.801826	1.74201	0.133478	1.74686	0.0851031	0.70431	0.748729	0.138137	1.11148	5.37512	2.71615
2014-12-13/15:45:00	Coconut Beach	14°40'51"S	145°28'20"E	Naso unicornis	Acanthuridae	M572M	10	425	475	2246.7	F	-8.86051	6.93919	3.11131	0.0741573	0.00767452	0.00879	0.0298949	0.0054971	0.16734	0.0334288	13.2273	1.86987	30.585	1.7368	13.3141	0.926654	0.124711	0.333824	0.339178	0.0245852	0.078289	0.0626098	3.48216	0.387367	0.243871	3.05065	5.83235	3.17889	1.20165	0.189114	1.92584	0.129664	2.05549	0.398861	0.232377	0.959779	3.9859	3.26628
2014-12-14/9:20:00	between Bird Islet and South Island	14°41'47"S	145°27'47"E	Naso unicornis	Acanthuridae	M576M	11	270	303	535.6	F	-9.39762	5.52499	3.06296	0.10038	0.0208814	0.024524	0.0237786	0.0128751	0.0649765	0.024524	5.7011	2.12349	34.3759	1.73726	17.9419	0.327756	0.0654213	0.216484	0.379593	0.0116008	0.0455136	0.0538085	1.09136	0.161053	0.257838	1.19655	6.12811	0.969514	2.00577	0.21658	2.67821	0.106523	0.657723	1.07405	0.297173	1.88344	6.84363	3.66609
2014-12-07/12:30:00	Coconut Beach	14°40'51"S	145°28'20"E	Zebrasoma velifer	Acanthuridae	M519M	1	150	180	157.2	M	-13.2526	6.25253	3.13832	0.115866	0.0152576	0.0253323	0.0194132	0.00559703	0.0755062	0.0220201	8.09063	1.89643	39.7348	1.96463	15.5836	0.34999	0.0726233	0.121402	0.411696	0.0113167	0.067011	0.0675783	3.19641	0.457699	0.331712	2.08056	6.67546	1.70444	1.1735	0.168647	0.999307	0.116525	0.788797	0.245579	0.116939	0.73298	3.80978	3.90596
2014-12-07/16:10:00	South Island West	14°42'08"S	145°27'04"E	Zebrasoma velifer	Acanthuridae	M523M	2	152	182	154.2	IM	-12.9414	6.38527	3.08122	0.143869	0.0127405	0.0172155	0.0147443	0.00681275	0.0594946	0.0215069	6.68344	1.88406	39.7031	2.14548	16.575	0.277987	0.0892837	0.131696	0.526852	0.0124733	0.0830888	0.0744226	2.27946	0.248582	0.257632	1.77185	5.87873	1.07107	1.53126	0.167747	1.01844	0.0967811	0.576679	0.307375	0.109087	0.752608	4.95754	5.05586
2014-12-09/10:00:00	Macs Reef	14°38'52"S	145°29'19"E	Zebrasoma velifer	Acanthuridae	M539M	3	194	230	279.1	F	-15.8422	6.61593	3.10172	0.0124259	0.019034	0.0188759	0.0123626	0.00695595	0.0472056	0.0206149	2.7495	1.40991	48.9537	2.1141	18.4062	0.20871	0.0536873	0.117903	0.106995	0.012995	0.0598528	0.0920399	1.38942	0.129444	0.261702	1.09091	5.3624	0.456279	1.67423	0.29196	0.682189	0.059916	0.510409	0.144462	0.0837243	0.466902	5.25718	3.46255
2014-12-09/10:00:00	Macs Reef	14°38'52"S	145°29'19"E	Zebrasoma velifer	Acanthuridae	M540M	4	191	230	282.5	F	-15.3936	5.99991	3.06586	0.0168108	0.0183673	0.0161259	0.0168108	0.00659979	0.048689	0.0176202	2.57815	1.22407	50.798	1.75405	16.224	0.143763	0.0470391	0.105036	0.0934867	0.0112383	0.0458872	0.067679	1.56801	0.302843	0.286375	1.29042	5.61256	0.375379	1.79141	0.158955	0.923722	0.0919924	0.29836	0.258357	0.0957593	0.876652	5.52689	3.13453
2014-12-09/15:00:00	in between South Island South & Palfrey Island	14°41'59"S	145°26'56"E	Zebrasoma velifer	Acanthuridae	M547M	5	155	183	163.8	M	-12.8165	6.81745	3.10557	0.00873213	0.0238735	0.0174858	0.0398753	0.00767825	0.126573	0.0417249	8.10892	2.90165	45.7436	2.74593	17.3218	0.382837	0.104054	0.147822	0.1224	0.0204753	0.0863749	0.0710829	1.57195	0.371137	0.162469	1.17312	4.94711	0.878546	1.09792	0.190558	0.846715	0.0760082	0.39144	0.116529	0.118056	0.514292	3.40544	2.10913
2014-12-09/15:00:00	in between South Island South & Palfrey Island	14°41'59"S	145°26'56"E	Zebrasoma velifer	Acanthuridae	M548M	6	155	181	165.6	M	-15.7725	6.23714	3.06681	0.00451586	0.0112896	0.0163015	0.0127384	0.00451586	0.0806328	0.0253593	10.7253	2.30878	39.2726	1.87358	12.6791	0.266879	0.0691865	0.0864277	0.058419	0.0218353	0.115024	0.0841567	4.14978	2.37142	0.278991	2.25255	6.27062	1.49216	0.996203	0.0976129	0.941699	0.111239	1.01082	0.276694	0.0796278	0.547123	3.09229	4.62507
2014-12-10/10:00:00	North Direction Island	14°44'44"S	145°30'58"E	Zebrasoma velifer	Acanthuridae	M552M	7	156	184	158	M	-14.3587	6.48863	3.03638	0.00523474	0.0100678	0.0158674	0.0378734	0.00883755	0.225558	0.0362038	12.1083	2.43997	38.0368	2.22144	12.996	0.359729	0.0895681	0.0964473	0.0584609	0.0263495	0.147263	0.103176	3.97449	0.644928	0.262013	2.54075	6.38152	2.17645	0.787245	0.140535	1.1771	0.122872	1.68717	0.312327	0.0978282	0.537183	2.44077	4.12794
2014-12-07/12:30:00	Coconut Beach	14°40'51"S	145°28'20"E	Kyphosus cinerascens	Kyphosidae	M518M	1	300	337	1083	F	-12.3299	7.50298	3.18109	0.00537076	0.100383	0.387273	0.0832047	0.0219346	0.572817	0.16435	17.8646	7.81482	24.9951	5.559	12.627	1.63348	0.374027	0.511981	0.125478	0.0762443	0.315502	0.141326	4.67122	1.5418	0.18614	3.32303	4.63417	2.95483	0.550419	0.284337	1.18147	0.309939	0.373834	0.112906	0.208906	0.531007	1.17608	1.20074
2014-12-08/15:40:00	South Island South	14°42'16"S	145°27'33"E	Kyphosus cinerascens	Kyphosidae	M535M	2	290	335	875.6	M	-11.4421	7.89198	3.1076	0.00763091	0.0170304	0.0188388	0.0188587	0.00588216	0.0892856	0.035134	7.36256	1.7745	48.3189	1.85224	15.464	0.428762	0.0741828	0.134574	0.0599941	0.014308	0.0814361	0.0606498	2.6492	0.672871	0.164263	1.63808	5.69775	1.25417	0.876442	0.145822	0.848462	0.126009	0.616037	0.218653	0.101666	0.658325	2.64793	1.88245
2014-12-08/15:40:00	South Island South	14°42'16"S	145°27'33"E	Kyphosus cinerascens	Kyphosidae	M537M	3	300	339	945.2	F	-12.2761	6.50162	3.14643	0.00601273	0.0969028	0.435993	0.0736035	0.0204765	0.414039	0.106114	19.4018	4.80235	31.7517	3.3414	15.048	1.00986	0.191498	0.293994	0.0699417	0.0388206	0.18178	0.0981875	5.39579	2.00014	0.215479	2.99238	5.53619	0.245473	0.397679	0.187164	0.784941	0.350888	0.544641	0.0970951	0.111489	0.332378	0.745089	0.645949
2014-12-09/14:40:00	in between South Island South & Palfrey Island	14°41'59"S	145°26'56"E	Kyphosus cinerascens	Kyphosidae	M544M	4	290	325	857.1	F	-12.6093	6.39763	3.10042	0.00416576	0.00797591	0.0139502	0.0201074	0.00824008	0.233852	0.0658393	16.0694	3.50818	33.0231	2.81045	14.3683	0.804215	0.13809	0.225073	0.0736628	0.0501009	0.174759	0.125704	4.46082	1.51122	0.191991	2.3325	5.13319	2.02167	0.660263	0.168094	1.37076	0.126538	0.72472	0.167931	0.178254	0.652135	1.99371	1.92478
2014-12-09/14:45:00	in between South Island South & Palfrey Island	14°41'59"S	145°26'56"E	Kyphosus cinerascens	Kyphosidae	M545M	5	299	331	1008.8	F	-11.5844	7.011	3.12612	0.00302235	0.00618944	0.00867543	0.022127	0.00580632	0.25146	0.0741966	17.2137	4.02662	29.1355	3.04421	13.2731	0.814111	0.152292	0.244717	0.0755247	0.0291167	0.14555	0.0832211	4.36227	1.39706	0.222445	2.72437	5.25314	2.26777	0.640432	0.170341	2.28193	0.114381	0.875954	0.22946	0.297161	0.880926	1.95283	2.01004
2014-12-09/14:40:00	in between South Island South & Palfrey Island	14°41'59"S	145°26'56"E	Kyphosus cinerascens	Kyphosidae	M546M	6	260	292	636.1	M	-13.7393	6.15845	3.05678	0.0772594	0.0136588	0.014984	0.0188781	0.00978698	0.123662	0.0481057	11.8261	3.63169	29.6335	3.51324	13.6417	0.61541	0.187507	0.221976	0.537884	0.0301901	0.17661	0.131243	3.88423	0.530422	0.0737577	2.67839	5.31748	1.85967	1.17408	0.179156	1.51048	0.121893	1.38161	0.456508	0.177617	0.978875	3.79184	5.19761
2014-12-10/10:15:00	North Direction Island	14°44'44"S	145°30'58"E	Kyphosus cinerascens	Kyphosidae	M553M	7	275	314	806.4	F	-13.273	11.7395	3.07155	0.00496203	0.00746811	0.0124552	0.0186828	0.00830765	0.196088	0.0539934	12.7221	3.22382	38.5703	2.05218	14.3003	0.576598	0.099153	0.18357	0.0636418	0.0206	0.106533	0.0631908	4.84776	1.3624	0.169624	0.240107	6.19743	1.98	0.706413	0.137935	1.47849	0.128173	1.12182	0.21041	0.148661	0.616495	2.21176	1.87415
2014-12-08/9:25:00	South Island South	14°42'16"S	145°27'33"E	Kyphosus vaigiensis	Kyphosidae	M526M	1	296	333	816.1	M	-9.87669	6.72617	3.10978	0.00383783	0.009767	0.016219	0.0141277	0.00479451	0.151778	0.0608268	10.8465	1.57838	34.2588	1.23701	15.6913	0.725117	0.100751	0.358821	0.155582	0.0441184	0.0726963	0.0856114	4.12501	2.35939	0.142912	1.6016	6.02519	1.71792	1.05448	0.179722	2.55161	0.175572	3.31268	0.282019	0.251584	0.814911	3.33546	1.34264
2014-12-08/9:30:00	South Island South	14°42'16"S	145°27'33"E	Kyphosus vaigiensis	Kyphosidae	M527M	2	274	310	723	F	-12.3184	8.10108	3.07657	0.160724	0.0203252	0.0229577	0.025842	0.00596205	0.103852	0.0246225	4.31002	0.735732	41.2592	0.943087	18.8853	0.395353	0.0701702	0.218679	0.155265	0.0153697	0.0330816	0.0394308	2.10003	0.87433	0.145567	0.854818	6.11752	0.909483	1.79852	0.254548	1.78226	0.215253	1.87952	0.161111	0.186856	0.76531	5.74339	1.65094
2014-12-08/9:30:00	South Island South	14°42'16"S	145°27'33"E	Kyphosus vaigiensis	Kyphosidae	M528M	3	270	300	640.5	F	-10.6079	7.57071	3.12543	0.28602	0.113883	0.103677	0.0632107	0.0277337	0.184513	0.101539	15.4479	1.80295	60.4812	0.85767	8.01632	0.630098	0.0712781	0.830973	0.443026	0.0851773	0.174696	0.0691074	1.49865	0.286992	0.0916248	0.256277	5.24399	0.195756	0.0699497	0.0232302	0.932318	0.211307	0.492629	0.0341163	0.0683298	0.0585128	0.204244	0.0629191
2014-12-08/9:40:00	South Island South	14°42'16"S	145°27'33"E	Kyphosus vaigiensis	Kyphosidae	M529M	4	275	315	692.6	F	-11.2722	7.72013	3.10901	0.162855	0.0171029	0.014903	0.0149246	0.00500362	0.0651765	0.0212654	3.03254	0.670313	49.0286	0.794368	17.5079	0.28635	0.0531419	0.167147	0.117715	0.0147736	0.0284258	0.0416681	1.44363	0.583504	0.107794	0.675209	5.56817	0.710687	1.83098	0.402878	1.37306	0.159836	1.234	0.130439	0.122201	0.672556	5.7131	1.47538
2014-12-09/10:40:00	Macs Reef	14°38'52"S	145°29'19"E	Kyphosus vaigiensis	Kyphosidae	M543M	5	225	258	377.1	IM	-13.4596	7.55153	3.04548	0.0128153	0.0354187	0.0241842	0.0515303	0.00904807	0.10777	0.0206525	3.42575	1.64036	43.6395	1.82737	21.626	0.24339	0.058762	0.157483	0.174369	0.0140598	0.0437267	0.054793	0.480355	0.131348	0.165691	0.492968	5.70681	0.201715	1.77113	0.205179	1.81796	0.106727	0.375545	0.685904	0.164143	1.05294	5.60994	2.24688
2014-12-10/10:15:00	North Direction Island	14°44'44"S	145°30'58"E	Kyphosus vaigiensis	Kyphosidae	M551M	6	226	258	387.8	F	-12.9609	8.94103	3.06213	0.0120495	0.0276429	0.0200588	0.0396924	0.00875358	0.0845235	0.0166921	2.64918	1.17886	46.4333	1.23018	20.8283	0.231031	0.0524506	0.157033	0.168657	0.0107382	0.049013	0.0497572	0.58206	0.123649	0.14027	0.504129	5.68848	0.256051	1.97895	0.204806	1.54318	0.116136	0.561895	0.425665	0.112911	0.758975	6.23284	2.3977
2014-12-10/15:30:00	Bommie Bay	14°39'37"S	145°28'21"E	Kyphosus vaigiensis	Kyphosidae	M557M	7	229	258	419	F	-13.2824	8.77481	3.07823	0.0108894	0.0179884	0.0222286	0.0169926	0.00873723	0.0389963	0.0201406	2.64661	1.2854	46.1984	1.26767	19.6578	0.213934	0.0507531	0.131862	0.149818	0.0115961	0.0383218	0.0450353	0.65889	0.438982	0.139121	0.550542	5.19506	0.346374	1.93992	0.244803	1.79473	0.125469	0.689471	0.50843	0.170794	1.00041	6.04411	2.16606
2014-12-12/9:45:00	South Island South	14°42'16"S	145°27'33"E	Pomacanthus sexstriatus	Pomacanthidae	M566M	1	220	271	599.5	M	-15.5707	9.41025	3.06655	0.173223	0.0195667	0.0344229	0.024064	0.0159859	0.0924409	0.0678226	6.58054	2.52534	37.3989	4.14967	19.1455	0.404975	0.183667	0.231049	0.189166	0.0761779	0.986434	0.372236	1.23505	0.222566	0.233095	2.12906	3.38576	0.324513	2.38807	0.138075	1.15422	0.0584017	0.873382	0.162288	0.145876	0.553494	7.61592	1.52254
2014-12-12/15:30:00	between Bird Islet and South Island	14°41'47"S	145°27'47"E	Pomacanthus sexstriatus	Pomacanthidae	M568M	2	236	285	654.3	M	-15.455	8.97695	3.08691	0.162286	0.0162423	0.0275387	0.0197839	0.0307749	0.264273	0.0709991	9.02047	2.32326	33.9208	4.46969	18.758	0.478965	0.182009	0.229133	0.172147	0.05523	0.944252	0.388716	1.36704	0.210677	0.270746	2.29688	3.47415	0.523784	2.26855	0.102186	1.14368	0.046834	1.39244	0.149066	0.132763	0.321793	7.24041	1.00067
2014-12-14/16:45:00	Palfrey Island North	14°41'27"S	145°26'31"E	Pomacanthus sexstriatus	Pomacanthidae	M581M	3	190	235	381.2	F	-13.0956	9.27166	3.01108	0.00570832	0.0157086	0.0129617	0.0200292	0.0078543	0.118673	0.130476	7.03013	5.00844	33.6728	7.3625	19.0302	0.55189	0.255687	0.207259	0.126828	0.248934	2.84575	0.49804	2.59304	0.398366	0.307191	4.27579	3.04813	0.359381	1.32742	0.373916	0.740393	0.157429	0.419812	0.165942	0.208161	0.316461	4.03056	0.615526
2014-12-15/15:15:00	South Island	14°42'14"S	145°27'33"E	Pomacanthus sexstriatus	Pomacanthidae	M591M	4	242	294	768.9	M	-15.2058	9.67934	3.0745	0.131289	0.0128884	0.0154475	0.018978	0.013135	0.0918373	0.0792264	8.6225	4.08678	33.6572	5.12278	18.1468	0.624191	0.226795	0.248394	0.172682	0.113205	2.31768	0.859882	1.8484	0.402438	0.246929	2.97185	3.30731	0.242674	1.66883	0.077361	0.920809	0.0439376	0.432778	0.182657	0.148771	0.630235	5.32801	1.41439
2014-12-18/9:45:00	between South Island and Palfrey Island	14°41'59"S	145°26'56"E	Pomacanthus sexstriatus	Pomacanthidae	M611M	5	210	256	493.2	M	-16.0129	9.65626	3.05602	0.0100315	0.0120861	0.0162921	0.0169931	0.0100798	0.107929	0.0742088	6.61662	2.97241	42.5865	4.17851	19.3177	0.399906	0.154582	0.1533	0.115737	0.0622435	0.951033	0.452311	1.59053	0.123085	0.205367	2.21031	3.10082	0.154122	1.88892	0.137395	0.790529	0.05417	0.349265	0.201548	0.106382	0.336043	5.85394	1.05333
2014-12-10/11:20:00	South Island South	14°42'16"S	145°27'33"E	Chlorurus microrhinos	Labridae (Scarinae)	S2M	1	245	291	576	TP	-10.5842	5.69656	3.05899	0.0108199	0.0176736	0.0178005	0.0196408	0.00777383	0.0430575	0.0199264	1.24584	1.22503	42.9374	2.23226	23.4182	0.195171	0.0619368	0.137105	0.140468	0.0104074	0.0885264	0.110388	0.872192	0.0819583	0.111753	2.43736	3.61518	0.231406	2.82371	0.0740576	1.57279	0.0552418	0.570631	0.268181	0.262597	0.24578	8.98794	1.75022
2014-12-12/10:00:00	South Island South	14°42'16"S	145°27'33"E	Chlorurus microrhinos	Labridae (Scarinae)	S6M	2	285	332	790.8	TP	-11.5765	6.14064	3.02834	0.118571	0.0256451	0.0268333	0.0208428	0.00589143	0.0456462	0.0211894	1.07095	1.26819	38.5543	2.36113	24.5622	0.244148	0.0758213	0.212116	0.263134	0.00925797	0.0879507	0.100649	0.92144	0.0662415	0.150652	2.43044	4.75117	0.270313	2.60926	0.133671	1.71396	0.0638156	0.706576	0.300389	0.256327	0.32638	8.36485	2.6352
2014-12-13/15:50:00	Coconut Beach	14°40'51"S	145°28'20"E	Chlorurus microrhinos	Labridae (Scarinae)	S16M	3	255	304	614.6	TP	-15.5356	7.09348	3.19377	0.0199935	0.0163342	0.016434	0.0205924	0.00775124	0.0528282	0.0145045	1.51565	0.907793	41.9517	1.67613	24.7273	0.201333	0.0691956	0.193914	0.150667	0.0159682	0.105856	0.108484	0.92802	0.168398	0.102097	1.95461	3.66391	0.156655	3.10529	0.116568	1.20693	0.0539593	0.328679	0.269996	0.26118	0.205258	9.79171	0.828219
2014-12-14/16:50:00	Palfrey North	14°41'27"S	145°26'31"E	Chlorurus microrhinos	Labridae (Scarinae)	S25M	4	380	433	1879.8	TP	-9.11017	6.06788	3.01319	0.105064	0.0209409	0.0236323	0.0207103	0.00907355	0.0499558	0.0217868	0.940984	1.16757	37.0865	1.97301	26.2631	0.182958	0.0653603	0.158505	0.13718	0.0113035	0.0930424	0.107678	0.542363	0.0769202	0.114035	2.61831	5.39041	0.177575	3.18323	0.116649	1.79092	0.114368	0.446603	0.366531	0.213613	0.225737	10.2198	0.848711
2014-12-15/10:00:00	South/Bird Island	14°41'47"S	145°27'47"E	Chlorurus microrhinos	Labridae (Scarinae)	S28M	5	285	335	840.8	TP	-10.6776	6.11936	3.07197	0.0514662	0.0191418	0.0299932	0.0197985	0.01379	0.0437832	0.0138392	1.31753	1.42759	34.3021	3.07635	23.434	0.261731	0.0788656	0.181223	0.293004	0.00950524	0.135421	0.158995	0.874548	0.0966284	0.184392	2.89563	4.73745	0.387564	2.77376	0.103244	2.4386	0.0710841	1.05001	0.371936	0.334374	0.394394	9.04098	2.80528
2014-12-16/9:35:00	Pidgin Point	14°40'18"S	145°28'41"E	Chlorurus microrhinos	Labridae (Scarinae)	S38M	6	330	387	1267.7	TP	-14.4382	7.48258	2.95378	0.144421	0.023305	0.0340478	0.0217744	0.00799935	0.0535407	0.0180779	1.41713	1.18679	38.7092	2.41655	27.0839	0.251503	0.0852494	0.260657	0.278071	0.0104251	0.111644	0.123716	1.01468	0.0707523	0.183147	1.98361	5.21014	0.194728	2.43203	0.136451	1.50145	0.0612513	0.48308	0.211275	0.203738	0.282259	7.63686	1.30785
2014-12-14/9:15:00	Bird/South Is.	14°41'47"S	145°27'47"E	Chlorurus spilurus	Labridae (Scarinae)	S19M	1	245	286	509.3	TP	-10.1517	6.09133	3.11798	0.0159181	0.0191564	0.0219265	0.018103	0.00885642	0.0381958	0.0187663	1.05309	0.914513	43.7668	2.22136	21.8859	0.198743	0.0655843	0.177636	0.213842	0.0136163	0.0941434	0.107487	0.658887	0.460144	0.130115	2.22784	3.95956	0.341226	2.95797	0.124887	2.20139	0.0566889	0.825559	0.199796	0.216846	0.273301	9.22129	1.25067
2014-12-14/9:20:00	Bird/South Is.	14°41'47"S	145°27'47"E	Chlorurus spilurus	Labridae (Scarinae)	S20M	2	220	257	401.6	TP	-10.9602	5.22918	3.03962	0.0175468	0.0222922	0.0193493	0.0158914	0.00779858	0.0432233	0.0188343	1.21864	0.926118	43.8086	2.25188	22.1444	0.187938	0.056834	0.168847	0.171606	0.0141625	0.0875133	0.0937669	0.760435	0.0785744	0.113594	2.29473	3.64944	0.330005	3.03232	0.113999	1.83046	0.0506172	0.821058	0.198606	0.211518	0.262687	9.6361	1.65006
2014-12-14/16:00:00	Osprey Island	14°39'59"S	145°26'35"E	Chlorurus spilurus	Labridae (Scarinae)	S23M	3	209	241	339.9	TP	-10.5181	6.23073	3.09197	0.0153667	0.0174299	0.0182306	0.0167832	0.00726761	0.0385245	0.0127799	0.981004	0.901183	40.9942	1.74965	22.3537	0.211869	0.0649465	0.187172	0.246175	0.00960802	0.0742774	0.100392	0.639796	0.542237	0.099714	2.70629	3.553	0.233241	3.62395	0.102455	1.91421	0.047455	0.557265	0.223325	0.324794	0.309335	11.506	1.30866
2014-12-15/9:45:00	South/Bird Island	14°41'47"S	145°27'47"E	Chlorurus spilurus	Labridae (Scarinae)	S27M	4	215	256	374.6	TP	-10.263	6.05677	3.02569	0.24267	0.0722413	0.0523405	0.0531485	0.00700267	0.120183	0.0162498	1.55232	1.02227	40.5423	2.8377	27.5721	0.354862	0.114317	0.299349	0.502277	0.0153819	0.0944463	0.125869	0.624854	0.0841219	0.0936982	2.29017	3.266	0.195117	2.47835	0.130747	1.486	0.0511135	0.490786	0.184075	0.248775	0.221003	8.04027	0.98205
2014-12-15/15:15:00	South Island South	14°42'16"S	145°27'33"E	Chlorurus spilurus	Labridae (Scarinae)	S31M	5	219	256	385.2	TP	-10.1088	5.95643	3.03041	0.109405	0.022587	0.0309692	0.0252029	0.0170879	0.05966	0.0180443	1.55257	1.38852	33.9519	3.61301	22.7906	0.30986	0.0956078	0.266768	0.434947	0.0124608	0.108744	0.125283	1.10555	0.0847503	0.199865	3.04616	4.84976	0.401558	2.72371	0.165085	2.69221	0.0657919	1.09137	0.291858	0.333263	0.444538	8.99833	2.75162
2014-12-15/16:50:00	South Island South	14°42'16"S	145°27'33"E	Chlorurus spilurus	Labridae (Scarinae)	S34M	6	210	244	326.2	TP	-10.2415	5.48093	3.04381	0.208503	0.023349	0.0334651	0.0275222	0.00858418	0.0631532	0.0186739	1.21056	1.12096	39.3666	2.65375	24.2069	0.241282	0.079133	0.21582	0.254224	0.0126782	0.0958259	0.114394	0.82704	0.0683301	0.123216	3.10404	4.04349	0.271683	2.95338	0.105625	2.2172	0.0537238	0.686312	0.251002	0.291915	0.294873	9.34466	1.43517
2014-12-12/15:30:00	Bird/South Is.	14°41'47"S	145°27'47"E	Scarus frenatus	Labridae (Scarinae)	S7M	1	290	350	922.8	TP	-11.5388	6.56157	3.03254	0.0118968	0.0250019	0.0206645	0.0374254	0.0074665	0.0851676	0.0167919	1.73644	1.01817	44.2403	2.45149	20.9245	0.21374	0.0736116	0.170087	0.160607	0.0157075	0.0980249	0.0936565	1.13268	0.0771435	0.119619	2.30674	3.5222	0.310154	2.63267	0.118689	1.5736	0.0374254	0.804771	0.223778	0.193726	0.322206	8.46856	1.49974
2014-12-12/15:40:00	Bird/South Is.	14°41'47"S	145°27'47"E	Scarus frenatus	Labridae (Scarinae)	S8M	2	270	322	743.1	TP	-10.3563	6.72021	3.07896	0.0113146	0.0184912	0.0174244	0.0220472	0.00746761	0.0433832	0.0270903	3.43031	1.24525	45.2686	2.50498	19.5453	0.172208	0.053437	0.146184	0.162057	0.0235666	0.14932	0.106034	1.71774	0.106066	0.107036	1.98661	3.39281	0.458175	2.46696	0.101508	1.5468	0.0411526	1.16508	0.220311	0.155624	0.319943	7.5951	1.63421
2014-12-12/15:50:00	Bird/South Is.	14°41'47"S	145°27'47"E	Scarus frenatus	Labridae (Scarinae)	S9M	3	265	314	747.8	TP	-11.2777	6.29093	3.05657	0.0158375	0.0250638	0.0233369	0.0194886	0.00942359	0.0437136	0.0179591	1.44146	0.848616	45.9563	2.13812	20.2973	0.196711	0.0630048	0.16474	0.172684	0.0158869	0.0806185	0.0935451	1.02821	0.379509	0.118412	2.32866	3.1604	0.311422	2.85885	0.14387	1.41936	0.0430722	0.793604	0.201053	0.193899	0.277576	8.67404	1.83222
2014-12-12/16:00:00	Bird/South Is.	14°41'47"S	145°27'47"E	Scarus frenatus	Labridae (Scarinae)	S10M	4	252	300	621.9	IP	-11.368	6.05892	3.03519	0.0156394	0.0193615	0.0203518	0.0130443	0.00703434	0.0349326	0.013454	1.32491	0.812705	43.0441	2.12751	21.5068	0.177224	0.0627627	0.163053	0.157658	0.012293	0.0733825	0.0750557	1.01568	0.0672359	0.134677	2.01021	4.02036	0.418748	3.02982	0.128906	1.99857	0.0421377	1.0643	0.226328	0.145809	0.361961	9.44759	2.0696
2014-12-13/9:50:00	Pidgin Point	14°40'18"S	145°28'41"E	Scarus frenatus	Labridae (Scarinae)	S12M	5	285	340	865.1	TP	-11.3284	7.07675	3.03499	0.178452	0.0198453	0.0274508	0.02479	0.00822637	0.0618197	0.0147676	2.74579	1.01555	39.2581	2.41798	21.5973	0.193641	0.0694474	0.205194	0.288411	0.0169849	0.0907783	0.091	1.89805	0.0779842	0.123684	2.33301	3.84151	0.363135	2.46019	0.152687	1.42354	0.0396462	0.941398	0.20424	0.217722	0.387948	8.16978	2.763
2014-12-15/11:00:00	South Island South	14°42'16"S	145°27'33"E	Scarus frenatus	Labridae (Scarinae)	S30M	6	290	338	869	TP	-10.8097	6.68257	3.06218	0.0182922	0.0188947	0.0197125	0.0176896	0.00951192	0.0439442	0.0187226	1.51433	0.949642	44.8666	2.4168	20.1057	0.178015	0.0666265	0.119652	0.114573	0.0182061	0.101532	0.101059	1.01093	0.965826	0.105965	2.10566	3.23973	0.374064	2.86649	0.0913316	1.50986	0.0481622	0.937935	0.207411	0.166351	0.334725	9.01299	1.79082
2014-12-13/16:05:00	Coconut Beach	14°40'51"S	145°28'20"E	Scarus ghobban	Labridae (Scarinae)	S18M	1	295	343	877	IP	-15.8397	7.39799	3.12646	0.0920737	0.0188283	0.024435	0.0174167	0.00737624	0.0673007	0.0312546	3.4827	1.65085	38.0514	3.59722	20.3096	0.221426	0.0708397	0.125754	0.308291	0.0314136	0.269262	0.295865	2.29916	0.111856	0.195063	2.70268	4.40141	0.551289	2.00618	0.0623501	2.06757	0.037756	1.47652	0.316403	0.195281	0.267175	6.45769	2.90246
2014-12-14/16:30:00	Patch Reef off Casuarina Beach	14°40'43"S	145°26'41"E	Scarus ghobban	Labridae (Scarinae)	S24M	2	233	295	517.4	IP	-15.6005	7.77312	3.03989	0.0194868	0.0271217	0.0223277	0.0162464	0.0116299	0.0478513	0.0357775	1.61576	1.53621	43.6248	3.84551	22.7556	0.217861	0.0825635	0.136807	0.126065	0.021573	0.246181	0.294965	1.32457	0.0941934	0.169788	3.02245	3.58237	0.386672	1.90731	0.11186	1.7539	0.0430129	0.953831	0.197087	0.125488	0.183593	5.88918	1.5632
2014-12-15/10:50:00	South Island South	14°42'16"S	145°27'33"E	Scarus ghobban	Labridae (Scarinae)	S29M	3	281	332	731.2	IP	-15.9972	7.83131	3.10266	0.0230909	0.0268459	0.0294787	0.0156673	0.0119986	0.050541	0.0517927	2.1967	1.54929	46.0526	3.74737	21.7225	0.203934	0.0782069	0.120288	0.14748	0.0283996	0.228017	0.222579	1.24475	0.0984924	0.21576	2.60366	4.34713	0.30726	1.53755	0.106736	1.43293	0.0376792	0.755482	0.160169	0.151666	0.195345	4.72901	1.2627
2014-12-18/9:45:00	South/Palfrey	14°41'59"S	145°26'56"E	Scarus ghobban	Labridae (Scarinae)	S40M	4	330	385	1297.2	IP	-15.0253	7.54971	3.03883	0.0138988	0.0245794	0.0225281	0.028505	0.00753296	0.0599454	0.0171525	1.16312	1.17415	42.317	2.71186	23.2861	0.166008	0.0618551	0.13432	0.175734	0.0140757	0.129829	0.137432	1.14048	0.0587075	0.146769	2.47707	4.28211	0.222841	2.66462	0.102809	1.61127	0.0371343	0.539155	0.178528	0.159147	0.279533	8.44031	2.32878
2014-12-12/9:40:00	South Island South	14°42'16"S	145°27'33"E	Scarus niger	Labridae (Scarinae)	S3M	1	260	310	679.1	TP	-12.4644	6.38517	3.03602	0.228508	0.0227936	0.0289603	0.0217267	0.00874274	0.0548763	0.0157942	1.69568	1.06911	38.5014	2.92882	21.9434	0.306464	0.0972109	0.242013	0.265639	0.010356	0.0908881	0.107229	1.17049	0.0774877	0.145634	2.21399	3.88677	0.30316	3.08077	0.179747	1.40508	0.0433754	0.802459	0.253539	0.19999	0.33951	10.2848	2.18652
2014-12-13/9:40:00	Pidgin Point	14°40'18"S	145°28'41"E	Scarus niger	Labridae (Scarinae)	S11M	2	246	293	574.3	TP	-11.9681	6.62708	3.07891	0.0107747	0.015611	0.0247021	0.0131622	0.00633624	0.0352931	0.0135908	1.36006	0.732922	45.5122	2.22668	20.9381	0.145733	0.0584648	0.180721	0.193271	0.0109583	0.0676171	0.0817589	1.09191	0.501236	0.119776	1.7766	3.57401	0.319138	2.74656	0.138663	1.27802	0.0463433	0.785081	0.197005	0.153814	0.302731	8.59622	2.35279
2014-12-13/10:00:00	Pidgin Point	14°40'18"S	145°28'41"E	Scarus niger	Labridae (Scarinae)	S14M	3	263	312	704.5	TP	-12.2935	6.26596	3.0585	0.187784	0.0216864	0.0231419	0.0187755	0.00622939	0.0385698	0.0171454	1.49319	0.72913	45.621	1.99038	22.6	0.150757	0.0564429	0.143829	0.133233	0.0142344	0.0748691	0.0817389	1.12082	0.0632254	0.0989716	1.61539	3.24953	0.25785	2.63637	0.101883	1.02884	0.0365322	0.659034	0.161906	0.116961	0.270687	8.29778	2.62659
2014-12-13/15:20:00	Pidgin Point	14°40'18"S	145°28'41"E	Scarus niger	Labridae (Scarinae)	S15M	4	246	300	629.1	TP	-12.0303	6.4816	3.15031	0.0385939	0.0261812	0.0227739	0.0215569	0.00876185	0.0539271	0.0139077	0.951843	0.652271	45.3591	2.08615	22.1767	0.16797	0.0641145	0.151072	0.179514	0.01356	0.070512	0.0822988	0.752685	0.205451	0.119884	1.5165	3.87385	0.305274	2.91923	0.173359	1.25865	0.0536142	0.768261	0.18459	0.132436	0.324397	9.00996	2.1518
2014-12-14/10:00:00	Bird/South Is.	14°41'47"S	145°27'47"E	Scarus niger	Labridae (Scarinae)	S22M	5	255	308	701.8	TP	-12.165	6.02035	3.14507	0.0161478	0.0173813	0.0165963	0.0153628	0.00811127	0.0357718	0.0161852	1.13782	0.803801	47.3094	2.24634	20.9347	0.167683	0.0556575	0.155236	0.191643	0.0195493	0.0779355	0.092177	0.783766	0.0645912	0.107428	1.65182	3.72834	0.254926	2.93232	0.105148	1.07144	0.0464249	0.605467	0.211641	0.132995	0.27227	9.04037	1.80885
2014-12-18/9:45:00	South/Palfrey	14°41'59"S	145°26'56"E	Scarus niger	Labridae (Scarinae)	S39M	6	259	308	669	TP	-12.0231	6.24071	3.04354	0.0105881	0.0254427	0.0243216	0.031889	0.0074117	0.0781031	0.0149791	1.24392	0.931009	45.665	2.45221	22.4558	0.170594	0.065335	0.172773	0.231818	0.0116781	0.0781965	0.0867916	0.803453	0.0652416	0.117746	1.80422	4.41264	0.228392	2.45695	0.122075	1.2484	0.0374945	0.579981	0.184109	0.114165	0.341654	7.85864	1.95021
2014-12-09/15:10:00	South/Palfrey	14°41'59"S	145°26'56"E	Scarus rivulatus	Labridae (Scarinae)	S1M	1	260	305	692	TP	-11.4878	6.0336	3.09483	0.203168	0.0276679	0.0238607	0.0232609	0.00831864	0.0770582	0.0174978	2.16629	1.0821	42.5647	2.39201	21.8298	0.200638	0.0637588	0.195501	0.234382	0.0147336	0.0867589	0.113775	2.00503	0.067201	0.134741	2.34799	4.45441	0.346175	2.25245	0.133646	1.54461	0.0343698	0.919379	0.217875	0.175474	0.308833	7.28827	2.45501
2014-12-12/9:50:00	South Island South	14°42'16"S	145°27'33"E	Scarus rivulatus	Labridae (Scarinae)	S4M	2	255	302	658.5	TP	-10.728	5.64782	3.05545	0.192703	0.0268526	0.0278193	0.0213479	0.0114829	0.069568	0.0240509	3.22878	1.67074	39.8111	2.8285	21.2541	0.249151	0.0754476	0.244613	0.356403	0.0193946	0.106404	0.118577	3.3298	0.0839118	0.140044	2.83986	3.86393	0.493093	2.10906	0.157446	1.59829	0.0504497	1.32349	0.247809	0.259785	0.290505	6.66212	2.64035
2014-12-12/9:55:00	South Island South	14°42'16"S	145°27'33"E	Scarus rivulatus	Labridae (Scarinae)	S5M	3	256	307	699.9	TP	-11.0951	5.79622	3.03784	0.149621	0.0205253	0.0242249	0.0195502	0.0110521	0.0622881	0.0213922	3.33359	0.0662043	35.7273	3.20579	21.5014	0.25943	0.0804606	0.178769	0.237496	0.0185131	0.122455	0.131294	2.32113	0.0830765	0.146464	2.29339	4.27076	0.598857	2.38453	0.108013	1.76512	0.0270111	1.60785	0.262031	0.22485	0.414346	7.86588	3.65456
2014-12-13/16:00:00	Coconut Beach	14°40'51"S	145°28'20"E	Scarus rivulatus	Labridae (Scarinae)	S17M	4	249	298	602.4	TP	-11.4962	5.81268	3.15378	0.0132286	0.0179407	0.0146597	0.013822	0.00666667	0.0307854	0.014904	1.206	0.718465	45.0525	2.01131	20.3169	0.15103	0.0457243	0.129878	0.156161	0.0124607	0.0582199	0.101641	1.25515	1.25515	0.105096	1.97923	3.6948	0.425829	2.59909	0.0784992	1.46848	0.0379407	1.03065	0.200908	0.172077	0.31281	8.15805	3.02604
2014-12-14/9:30:00	Bird/South Is.	14°41'47"S	145°27'47"E	Scarus rivulatus	Labridae (Scarinae)	S21M	5	253	304	744.8	TP	-11.5721	5.67424	3.11655	0.0154623	0.018369	0.0197417	0.0187727	0.00867987	0.0404119	0.0137667	1.09391	0.794511	43.8415	2.41099	21.5978	0.15975	0.0555108	0.125394	0.138474	0.0111829	0.0620106	0.0823982	1.05224	0.0689949	0.118127	1.80198	3.71095	0.530966	2.72588	0.09237	1.54122	0.0405734	1.37748	0.210174	0.163262	0.258539	8.6789	2.61543
2014-12-15/9:20:00	Pidgin Point	14°40'18"S	145°28'41"E	Scarus rivulatus	Labridae (Scarinae)	S37M	6	254	301	737.5	TP	-11.7078	6.35625	3.03355	0.0125049	0.0209355	0.0202773	0.0233487	0.00582933	0.0683536	0.0250724	2.90439	1.08488	47.8341	2.06722	19.9657	0.166857	0.0560682	0.153788	0.208414	0.0193684	0.09305	0.107655	2.67899	0.213429	0.118028	1.98724	3.54273	0.362046	1.76384	0.0912322	1.1942	0.0401472	0.938962	0.192932	0.156922	0.227375	5.41564	2.62633
2014-12-13/10:00:00	Pidgin Point	14°40'18"S	145°28'41"E	Scarus schlegeli	Labridae (Scarinae)	S13M	1	240	288	540.6	TP	-11.3152	5.74512	3.08499	0.0123145	0.0216638	0.0266873	0.0205126	0.00823293	0.0522931	0.0147565	2.23601	0.845899	45.2962	2.03814	19.5402	0.167066	0.054456	0.156077	0.205893	0.0141983	0.0765035	0.104272	2.75482	0.415693	0.136053	1.64819	3.33448	0.466486	2.23685	0.113168	1.19057	0.0372924	1.20675	0.185032	0.131239	0.261012	6.93018	3.40425
2014-12-15/7:40:00	South Island	14°42'14"S	145°27'33"E	Scarus schlegeli	Labridae (Scarinae)	S26M	2	220	265	389.8	TP	-11.9049	5.78483	3.01094	0.0167578	0.0238259	0.0189147	0.0179856	0.00932463	0.0445326	0.0235273	2.23791	0.943215	47.4363	1.80944	20.6706	0.191603	0.0550186	0.24546	0.418945	0.0171892	0.106188	0.12716	2.51878	0.0641774	0.154205	1.72496	4.23717	0.26547	2.09801	0.0978589	1.05418	0.0391568	0.615359	0.183904	0.10934	0.226811	6.42862	2.62231
2014-12-15/16:00:00	South Island South	14°42'16"S	145°27'33"E	Scarus schlegeli	Labridae (Scarinae)	S32M	3	240	291	542.3	TP	-11.4852	5.88683	3.01115	0.0180144	0.0166287	0.0210412	0.022281	0.00886136	0.043541	0.0142219	1.69467	0.767547	44.7167	1.78073	21.0397	0.156952	0.0490839	0.15604	0.167491	0.0150242	0.0811379	0.0929531	2.16027	2.16027	0.127487	1.49695	3.78785	0.378048	2.12293	0.0856962	1.20689	0.0330022	0.965049	0.185286	0.0898534	0.235501	6.44144	3.12241
2014-12-16/16:40:00	South Island South	14°42'16"S	145°27'33"E	Scarus schlegeli	Labridae (Scarinae)	S33M	4	215	253	347.5	TP	-11.2303	5.80524	2.9936	0.194917	0.0215604	0.0273721	0.0267422	0.00837217	0.0611453	0.0159721	2.32324	1.10513	40.2332	2.62984	21.7969	0.262524	0.0748212	0.327856	0.477945	0.0177807	0.101096	0.13619	2.44451	0.0765281	0.156531	2.18522	4.03815	0.340414	2.24065	0.183639	1.3363	0.0438523	0.924353	0.23438	0.18051	0.320073	7.04758	3.62718
2014-12-16/8:45:00	Pidgin Point	14°40'18"S	145°28'41"E	Scarus schlegeli	Labridae (Scarinae)	S35M	5	249	295	519.6	TP	-12.2709	5.25599	2.93808	0.212217	0.0247447	0.0231358	0.0235519	0.00657455	0.0553705	0.023857	1.56236	0.765866	46.189	2.15668	22.2157	0.195628	0.0670771	0.213437	0.244451	0.00807255	0.0554815	0.0826951	2.15867	0.0511817	0.137317	1.59587	4.08344	0.3955	1.87328	0.112156	1.22503	0.0377829	1.00843	0.124223	0.105748	0.26104	5.72746	3.08521
2014-12-16/9:15:00	Pidgin Point	14°40'18"S	145°28'41"E	Scarus schlegeli	Labridae (Scarinae)	S36M	6	225	268	405.2	TP	-11.4142	5.44207	3.01042	0.0125259	0.0180802	0.0189612	0.0168161	0.00930824	0.0444344	0.0154371	1.60178	0.676016	47.7758	1.888	19.7669	0.150272	0.0494524	0.161879	0.165518	0.0125259	0.061059	0.0794839	2.31457	0.988895	0.111392	1.661	3.1959	0.36417	2.12825	0.110282	0.974798	0.038497	0.931283	0.164024	0.109515	0.20593	6.43042	3.38192
2014-12-18/9:55:00	South/Palfrey	14°41'59"S	145°26'56"E	Scarus spinus	Labridae (Scarinae)	S41M	1	185	217	236.5	TP	-9.59093	5.82454	3.07688	0.0121281	0.0273034	0.0328244	0.0255838	0.00835696	0.059977	0.0185844	1.07983	0.941531	45.9542	2.61172	21.8418	0.140982	0.0450733	0.179207	0.239003	0.0113739	0.0671272	0.0626621	0.646352	0.056417	0.130242	2.05083	4.2498	0.287485	2.34695	0.114946	1.61081	0.0368068	0.746032	0.186146	0.113196	0.3204	7.31792	3.81657
2014-12-07/11:40:00	Coconut Beach	14°40'51"S	145°28'20"E	Siganus doliatus	Siganidae	M517M	1	185	215	219	M	-12.508	6.08359	3.10667	0.0154445	0.0262646	0.0187668	0.0415743	0.0127956	1.04053	0.0326848	3.40999	1.16085	50.4337	1.57031	16.0795	0.20666	0.0656839	0.143804	0.0989523	0.0153996	0.0413499	0.046962	0.858066	0.285453	0.140572	0.937757	3.84495	0.311673	2.10871	0.150539	1.24885	0.043909	0.723465	0.207917	0.12616	0.664875	6.22376	1.45429
2014-12-07/15:45:00	South Island West	14°42'08"S	145°27'04"E	Siganus doliatus	Siganidae	M520M	2	186	214	190	M	-14.6965	6.20148	3.08727	0.0137962	0.0247243	0.0310052	0.0182618	0.0140503	0.175648	0.0188427	3.07234	1.2707	48.888	1.63202	17.6452	0.217581	0.0553301	0.140431	0.110333	0.0122714	0.0295892	0.0409893	0.964282	0.667156	0.114799	0.959163	4.60416	0.193292	1.98201	0.166498	1.13623	0.051046	0.391231	0.216709	0.129648	0.679935	6.03664	1.84637
2014-12-07/15:45:00	South Island West	14°42'08"S	145°27'04"E	Siganus doliatus	Siganidae	M521M	3	187	219	219.3	F	-15.5337	5.68787	3.07097	0.015561	0.017847	0.0184887	0.0268306	0.00998629	0.350723	0.024705	3.17732	1.29461	48.5836	1.83523	17.8852	0.216891	0.0621636	0.147669	0.113539	0.0141172	0.0346913	0.0490892	0.708425	0.142575	0.130102	0.982105	4.49182	0.153484	2.18816	0.146506	1.00104	0.0520971	0.317636	0.174299	0.12148	0.706179	6.67613	1.85416
2014-12-08/15:30:00	South Island South	14°42'16"S	145°27'33"E	Siganus doliatus	Siganidae	M531M	4	180	205	193.2	F	-15.9609	6.01401	3.05114	0.0189162	0.0256586	0.0249095	0.03109	0.0162942	0.934199	0.0456986	3.25247	1.09489	50.4872	1.54177	15.6754	0.195296	0.0656449	0.158213	0.129698	0.0173243	0.0358191	0.0421869	0.793732	0.435916	0.146741	0.851792	3.78736	0.278406	2.33288	0.12923	1.12486	0.0505213	0.576804	0.221142	0.117337	0.643994	6.95218	1.59308
2014-12-09/15:00:00	in between South Island South & Palfrey Island	14°41'59"S	145°26'56"E	Siganus doliatus	Siganidae	M549M	5	160	183	146.3	F	-15.1213	5.42767	2.94424	0.0104127	0.0178135	0.0158629	0.0834737	0.0252429	4.56392	0.0764172	6.86423	1.35486	48.4076	1.37161	13.0327	0.186625	0.0490229	0.124092	0.101545	0.0225178	0.0548459	0.0503137	1.33283	0.997554	0.135652	0.933213	3.7745	0.22667	1.71858	0.0878052	0.874093	0.0397289	0.360256	0.182982	0.0999963	0.533543	5.24685	1.69105
2014-12-10/10:20:00	North Direction Island	14°44'44"S	145°30'58"E	Siganus doliatus	Siganidae	M554M	6	170	198	162.2	M	-14.8606	7.43874	3.09081	0.167657	0.0230982	0.0320375	0.069509	0.0242922	2.59998	0.0523499	5.22054	1.54417	38.1984	2.214	19.107	0.288383	0.082076	0.216135	0.258259	0.0153376	0.0503753	0.043533	1.38387	0.114603	0.181434	1.26253	4.79537	0.300874	1.92305	0.133048	1.72895	0.0495334	0.77735	0.212354	0.17577	0.821434	6.12965	2.49614
2014-12-10/16:00:00	Bommie Bay	14°39'37"S	145°28'21"E	Siganus doliatus	Siganidae	M561M	7	190	217	265.5	F	-13.9877	6.2854	2.99741	0.149519	0.0190933	0.0248653	0.101338	0.0374757	3.66591	0.100471	6.86505	1.52871	35.791	2.05178	17.659	0.268642	0.0744538	0.174228	0.21884	0.0304525	0.0650422	0.0446979	1.66258	0.114759	0.223063	1.57823	4.94156	0.294232	1.99628	0.113991	1.97353	0.0757617	0.733818	0.325623	0.168896	1.151	6.32549	2.07453
[truncated: 6 more columns]

## Sheet: labels_s
/* DATA DESCRIPTION:
Labels:	Date of event (Date)
	Location of event (Location)
	Organic matter source type (Sample type)
	Sampled species, scientific name (Species)
	Species Phylum (Phylum)
	Species Class (Class)
	Sample identifier (Sample_ID)
	Replicate sample number (Replicate)
	δ13C [‰ air] (δ13C)
	δ15N [‰ air] (δ15N)
	C:N ratio (C:N)
	hexanoic acid [%] (6:0)
	octanoic acid [%] (8:0)
	nonanoic acid [%] (9:0)
	decanoic acid [%] (10:0)
	undecanoic acid [%] (11:0)
	dodecanoic acid [%] (12:0)
	tridecanoic acid [%] (13:0)
	tetradecanoic acid [%] (14:0)
	pentadecanoic acid [%] (15:0)
	hexadecanoic acid [%] (16:0)
	heptadecanoic acid [%] (17:0)
	octadecanoic acid [%] (18:0)
	eicosanoic acid [%] (20:0)
	heneicosanoic acid [%] (21:0)
	docosanoic acid [%] (22:0)
	tetracosanoic acid [%] (24:0)
	Iso C14:0 fatty acid [%] (iso-14:0)
	Iso C15:0 fatty acid [%] (iso-15:0)
	Iso C16:0 fatty acid [%] (iso-16:0)
	9-cis-Hexadecenoic acid [%] (16:1n-7)
	9-trans-Hexadecenoic acid [%] (16:1n-7t)
	10-cis-Heptadecenoic acid [%] (17:1n-7)
	11-cis-Octadecenoic acid [%] (18:1n-7)
	9-cis-Octadecenoic acid [%] (18:1n-9)
	11-cis-Eicosenoic acid [%] (20:1n-9)
	13-trans-Docosenoic acid [%] (22:1n-9t)
	15-cis-Tetracosenoic acid [%] (24:1n-9)
	linoleic acid [%] (18:2n-6, LIN)
	9,12-trans-Octadecadienoic acid [%] (18:2n-6t)
	α-linolenic acid [%] (18:3n-3, ALA)
	6,9,12-cis-Octadecatrienoic acid [%] (18:3n-6)
	11,14-cis-Eicosadienoic [%] (20:2n-6)
	8,11,14-cis-Eicosatrienoic acid [%] (20:3n-6)
	arachidonic acid [%] (20:4n-6, ARA)
	eicosapentaenoic acid [%] (20:5n-3, EPA)
	13,16-cis-Docosadienoic acid [%] (22:2n-6)
	7,10,13,16-cis-Docosatetraenoic acid [%] (22:4n-6)
	7,10,13,16,19-cis-Docosapentaenoic acid [%] (22:5n-3)
	4,7,10,13,16-cis-Docosapentaenoic acid [%] (22:5n-6)
	docosahexaenoic acid [%] (22:6n-3, DHA)
	Other polyunsaturated fatty acids [%] (Other PUFA)

## Sheet: sources
Date	Location	Sample type	Species	Phylum	Class	Sample_ID	Replicate	δ13C	δ15N	C:N	6:0	8:0	9:0	10:0	11:0	12:0	13:0	14:0	15:0	16:0	17:0	18:0	20:0	21:0	22:0	24:0	iso-14:0	iso-15:0	iso-16:0	16:1n-7	16:1n-7t	17:1n-7	18:1n-7	18:1n-9	20:1n-9	22:1n-9t	24:1n-9	18:2n-6 (LIN)	18:2n-6t	18:3n-3 (ALA)	18:3n-6	20:2n-6	20:3n-6	20:4n-6 (ARA)	20:5n-3 (EPA)	22:2n-6	22:4n-6	22:5n-3	22:5n-6
2014-12-16	Pidgin Point, Lizard Island	Dense turf	na	na	na	A72	1	-11.2128	1.18277	8.44242	na	na	na	na	na	na	na	na	na	na	na	na	na	na	na	na	na	na	na	na	na	na	na	na	na	na	na	na	na	na	na	na	na	na	na	na	na	na	na
2014-12-16	Pidgin Point, Lizard Island	Dense turf	na	na	na	A73	2	-12.2394	1.32545	7.20167	na	na	na	na	na	na	na	na	na	na	na	na	na	na	na	na	na	na	na	na	na	na	na	na	na	na	na	na	na	na	na	na	na	na	na	na	na	na	na
2014-12-16	Pidgin Point, Lizard Island	Dense turf	na	na	na	A74	3	-11.6946	1.01645	5.59401	na	na	na	na	na	na	na	na	na	na	na	na	na	na	na	na	na	na	na	na	na	na	na	na	na	na	na	na	na	na	na	na	na	na	na	na	na	na	na
2014-12-16	Pidgin Point, Lizard Island	Dense turf	na	na	na	A75	4	-11.0948	1.1911	6.57421	na	na	na	na	na	na	na	na	na	na	na	na	na	na	na	na	na	na	na	na	na	na	na	na	na	na	na	na	na	na	na	na	na	na	na	na	na	na	na
2014-12-16	Pidgin Point, Lizard Island	Dense turf	na	na	na	A76	5	-10.2634	1.39949	7.50732	na	na	na	na	na	na	na	na	na	na	na	na	na	na	na	na	na	na	na	na	na	na	na	na	na	na	na	na	na	na	na	na	na	na	na	na	na	na	na
2014-12-16	Pidgin Point, Lizard Island	Dense turf	na	na	na	A77	6	-11.1968	1.34262	7.32605	na	na	na	na	na	na	na	na	na	na	na	na	na	na	na	na	na	na	na	na	na	na	na	na	na	na	na	na	na	na	na	na	na	na	na	na	na	na	na
2014-12-16	Pidgin Point, Lizard Island	Dense turf	na	na	na	A78	7	-10.2334	1.10552	6.81993	0.012	0.299	0.087	0.148	0.033	0.499	0.176	17.889	1.49	51.715	1.356	7.306	0.318	0.057	0.251	0.291	0.176	1.092	0.466	5.591	0.349	0.332	1.79	1.779	0.561	0.285	0.027	1.206	0.59	1.463	0.147	0.125	0.098	0.805	0.525	0.054	0.032	0.045	0.026
2014-12-16	Pidgin Point, Lizard Island	Dense turf	na	na	na	A79	8	-8.9931	0.826629	6.70267	0.008	0.233	0.082	0.231	0.044	0.883	0.251	23.831	2.308	36.464	2.788	9.06	0.432	0.083	0.349	0.345	0.242	1.706	0.44	4.643	0.573	0.407	2.644	2.297	1.151	0.321	0.058	1.732	0.42	3.025	0.2	0.243	0.099	0.872	0.708	0.066	0.105	0.056	0.047
2014-12-16	Pidgin Point, Lizard Island	Dense turf	na	na	na	A80	9	-12.7513	1.22781	6.1136	0.009	0.191	0.065	0.224	0.039	0.789	0.178	21.537	1.957	30.716	2.962	9.149	0.591	0.088	0.549	1.305	0.28	1.585	0.44	5.615	0.734	0.179	2.609	3.18	1.561	0.614	0.082	3.176	0.37	4.048	0.717	0.212	0.213	1.589	1.303	0.058	0.055	0.035	0.059
2014-12-16	Pidgin Point, Lizard Island	Endoliths and dense turf	na	na	na	A88	1	-11.5201	2.3198	6.74116	0.033	0.135	0.092	0.104	0.052	0.378	0.553	9.657	2.527	59.742	1.351	8.454	0.361	0.101	0.227	0.358	0.172	1.5	0.629	3.216	0.444	0.308	2.607	2.054	0.281	0.336	0.053	1.514	0.063	0.678	0.149	0.136	0.089	0.927	0.339	0.043	0.048	0.027	0.027
2014-12-16	Pidgin Point, Lizard Island	Endoliths and dense turf	na	na	na	A89	2	-10.6947	2.64312	7.7528	0.03	0.142	0.333	0.125	0.042	0.53	0.453	9.763	2.127	58.189	1.53	10.297	0.526	0.109	0.219	0.287	0.14	1.103	0.482	2.603	0.417	0.34	2.23	1.839	0.348	0.42	0.041	1.787	0.037	0.808	0.271	0.137	0.106	1.185	0.456	0.043	0.109	0.052	0.031
2014-12-16	Pidgin Point, Lizard Island	Endoliths and dense turf	na	na	na	A90	3	-10.6768	2.12234	6.18899	0.013	0.127	0.096	0.121	0.048	0.433	0.376	10.734	2.385	57.772	1.85	8.955	0.408	0.11	0.271	0.248	0.188	1.249	0.685	3.483	0.323	0.162	2.807	1.853	0.31	0.385	0.058	1.555	0.059	0.741	0.175	0.177	0.082	1.021	0.329	0.042	0.073	0.033	0.027
2014-12-16	Pidgin Point, Lizard Island	Endoliths and dense turf	na	na	na	A91	4	-11.911	2.96564	6.11116	0.028	0.153	0.113	0.092	0.041	0.377	0.272	11.819	2.893	59.166	1.362	8.806	0.365	0.104	0.209	0.326	0.16	1.317	0.455	2.948	0.412	0.18	2.076	1.874	0.288	0.222	0.042	1.561	0.128	0.656	0.162	0.103	0.075	0.617	0.231	0.037	0.03	0.024	0.024
2014-12-16	Pidgin Point, Lizard Island	Endoliths and dense turf	na	na	na	A92	5	-8.86824	1.9377	8.64794	0.02	0.1	0.081	0.107	0.051	0.418	0.352	9.976	2.306	56.378	1.955	9.203	0.47	0.107	0.211	0.495	0.173	1.3	0.596	3.255	0.449	0.308	2.869	2.117	0.458	0.419	0.041	1.906	0.039	1.137	0.175	0.174	0.096	1.191	0.409	0.154	0.104	0.048	0.037
2014-12-16	Pidgin Point, Lizard Island	Endoliths and dense turf	na	na	na	A93	6	-11.3328	2.89872	7.46612	0.027	0.185	0.096	0.11	0.038	0.422	0.226	10.847	1.739	61.714	1.377	8.106	0.335	0.097	0.189	0.34	0.168	1.096	0.528	3.625	0.318	0.915	2.086	1.636	0.273	0.212	0.038	1.161	0.033	0.623	0.088	0.117	0.076	0.618	0.256	0.035	0.037	0.025	0.022
2014-12-16	Pidgin Point, Lizard Island	Endoliths and sparse turf	na	na	na	A94	1	-8.92521	2.77886	9.23533	0.02	0.29	0.072	0.079	0.123	0.409	2.302	6.335	4.859	58.751	1.165	6.699	0.297	0.073	0.166	0.307	0.135	1.29	0.345	1.837	0.792	0.382	2.158	3.228	0.416	0.488	0.088	2.258	0.055	1.054	0.186	0.11	0.128	1.4	1.21	0.045	0.053	0.041	0.027
2014-12-16	Pidgin Point, Lizard Island	Endoliths and sparse turf	na	na	na	A95	2	-8.66084	2.5105	8.54688	0.804	0.19	0.107	0.101	0.084	0.472	1.359	9.981	4.301	49.513	1.862	9.979	0.674	0.128	0.309	0.358	0.185	1.689	0.649	2.902	0.376	0.334	2.93	2.451	0.522	0.524	0.047	2.349	0.068	1.319	0.219	0.211	0.131	1.647	0.575	0.081	0.063	0.09	0.028
2014-12-16	Pidgin Point, Lizard Island	Endoliths and sparse turf	na	na	na	A96	3	-10.0403	2.48611	7.35134	0.687	0.133	0.112	0.103	0.093	0.461	1.307	9.132	4.079	53.031	1.708	10.916	0.518	0.164	0.338	0.383	0.195	1.417	0.677	3.081	0.338	0.257	2.409	2.665	0.271	0.36	0.055	2.004	0.047	0.664	0.13	0.2	0.099	1.039	0.487	0.056	0.047	0.038	0.03
2014-12-16	Pidgin Point, Lizard Island	Endoliths and sparse turf	na	na	na	A97	4	-12.974	3.43709	8.47249	0.022	0.105	0.076	0.109	0.065	0.377	0.852	6.711	2.733	64.869	1.093	7.61	0.384	0.118	0.253	0.326	0.124	1.259	0.358	1.983	0.63	0.403	1.996	2.114	0.281	0.324	0.075	2.023	0.034	0.623	0.101	0.131	0.125	0.89	0.461	0.042	0.054	0.039	0.027
2014-12-16	Pidgin Point, Lizard Island	Endoliths and sparse turf	na	na	na	A98	5	-13.2775	1.42077	5.2929	0.04	0.119	0.091	0.07	0.044	0.275	0.628	8.035	2.446	60.187	1.367	9.624	0.369	0.109	0.208	0.267	0.149	1.146	0.537	4.028	0.331	0.18	2.198	1.879	0.27	0.509	0.041	1.611	0.102	0.597	0.154	0.145	0.094	1.452	0.343	0.031	0.06	0.031	0.025
2014-12-16	Pidgin Point, Lizard Island	Endoliths and sparse turf	na	na	na	A99	6	-11.0305	3.95689	7.34332	0.026	0.108	0.097	0.075	0.037	0.322	0.38	10.133	2.143	57.255	1.732	10.413	0.47	0.14	0.248	0.337	0.166	1.651	0.636	3.367	0.374	0.345	2.299	2.142	0.286	0.284	0.064	1.694	0.074	0.682	0.171	0.167	0.105	0.806	0.31	0.05	0.083	0.042	0.027
2014-12-10—2014-12-16	Between Bird Island & South Island	Coral rubble containing endoliths	na	na	na	A18	1	-13.4336	2.17139	7.23134	0.400506	0.184335	0.145287	0.472914	0.0537643	0.763722	0.241968	9.83868	1.96764	60.0377	2.01924	8.69797	0.589003	0.156426	0.217109	0.248418	0.163521	0.855831	0.481123	1.88837	0.419092	0.59299	1.98875	2.38931	0.198289	0.308338	0.0362923	2.33772	0.0439143	0.383913	0.217109	0.146635	0.112688	0.867264	0.201044	0.0343575	0.0552887	0.0331263	0.0337126
2014-12-10—2014-12-16	Between Bird Island & South Island	Coral rubble containing endoliths	na	na	na	A19	2	-13.1375	2.31099	6.42534	0.839135	0.250172	0.124027	0.169592	0.0736008	0.952693	0.30052	11.145	2.79534	51.9982	2.66359	10.1587	0.676327	0.256485	0.326714	0.475484	0.258603	1.80344	0.845409	2.63504	0.431959	0.45427	2.42079	2.19014	0.319734	0.28758	0.066229	2.19179	0.0511324	0.726519	0.18112	0.163514	0.120851	0.7971	0.348437	0.0725813	0.0652094	0.0448977	0.0359966
2014-12-10—2014-12-16	Between Bird Island & South Island	Coral rubble containing endoliths	na	na	na	A20	3	-14.6196	3.12459	7.24441	1.03688	1.6663	0.145629	2.82327	0.0649357	0.602793	0.305971	9.24619	2.52812	50.5685	2.25897	11.7029	0.580911	0.204702	0.290474	0.446858	0.169826	1.1259	0.575385	2.46211	0.364372	0.463325	2.10065	2.41999	0.255486	0.397493	0.047871	2.12604	0.0406642	0.603428	0.213926	0.171506	0.116877	1.1492	0.317509	0.0396186	0.0660933	0.03637	0.0334947
2014-12-10—2014-12-16	Lizard Island	Macroalgae	Padina boergesenii	Ochrophyta	Phaeophyceae	A81	1	-10.2464	1.48102	13.5641	0.387	0.303	0.149	0.392	0.054	0.77	0.369	18.484	3.694	33.102	1.027	7.004	0.912	0.061	0.287	0.423	0.19	1.008	0.325	5.38	3.473	0.181	2.446	5.71	0.985	0.818	0.017	2.567	0.227	2.545	0.309	0.153	0.507	2.468	0.354	0.232	0.02	0.012	0.017
2014-12-10—2014-12-16	Lizard Island	Macroalgae	Padina boergesenii	Ochrophyta	Phaeophyceae	A82	2	-10.1648	2.23917	13.6884	na	na	na	na	na	na	na	na	na	na	na	na	na	na	na	na	na	na	na	na	na	na	na	na	na	na	na	na	na	na	na	na	na	na	na	na	na	na	na
2014-12-10—2014-12-16	Lizard Island	Macroalgae	Padina boergesenii	Ochrophyta	Phaeophyceae	A83	3	-9.55931	2.17588	13.5558	0.312	0.285	0.127	0.357	0.057	0.762	0.139	19.797	4.352	32.07	0.935	4.999	0.758	0.047	0.236	0.364	0.182	0.766	0.2	3.205	0.731	0.219	1.481	6.024	1.258	1.136	0.015	3.489	0.171	3.704	0.719	0.156	1.017	3.828	0.435	0.358	0.017	0.014	0.017
2014-12-10—2014-12-16	Lizard Island	Macroalgae	Padina boergesenii	Ochrophyta	Phaeophyceae	A84	4	-8.40331	1.9424	13.0636	na	na	na	na	na	na	na	na	na	na	na	na	na	na	na	na	na	na	na	na	na	na	na	na	na	na	na	na	na	na	na	na	na	na	na	na	na	na	na
2014-12-10—2014-12-16	Lizard Island	Macroalgae	Padina boergesenii	Ochrophyta	Phaeophyceae	A85	5	-10.2252	1.79428	13.7114	na	na	na	na	na	na	na	na	na	na	na	na	na	na	na	na	na	na	na	na	na	na	na	na	na	na	na	na	na	na	na	na	na	na	na	na	na	na	na
2014-12-10—2014-12-16	Lizard Island	Macroalgae	Padina boergesenii	Ochrophyta	Phaeophyceae	A86	6	-8.75509	1.53059	13.9947	0.008	0.195	0.112	0.228	0.042	0.531	0.229	18.917	2.516	46.246	0.633	4.611	0.601	0.04	0.201	0.238	0.168	0.687	0.197	3.77	2.014	0.387	1.387	5.959	0.679	0.633	0.051	1.695	0.167	1.697	0.254	0.084	0.411	1.894	0.205	0.145	0.016	0.012	0.016
2014-12-10—2014-12-16	Lizard Island	Macroalgae	Padina boergesenii	Ochrophyta	Phaeophyceae	A87	7	-10.497	2.05586	13.0581	na	na	na	na	na	na	na	na	na	na	na	na	na	na	na	na	na	na	na	na	na	na	na	na	na	na	na	na	na	na	na	na	na	na	na	na	na	na	na
2014-12-10—2014-12-16	Lizard Island	Macroalgae	Turbinaria conoides (thallus)	Ochrophyta	Phaeophyceae	A1	1	-8.83191	2.87231	60.2337	0.014	0.119	0.112	0.056	0.021	0.15	0.092	14.088	1.841	61.94	0.779	5.87	0.606	0.039	0.689	0.334	0.07	0.083	0.055	1.483	0.315	0.428	0.222	6.133	0.383	0.036	0.02	1.151	0.346	0.868	0.057	0.111	0.077	0.461	0.079	0.039	0.015	0.013	0.012
2014-12-10—2014-12-16	Lizard Island	Macroalgae	Turbinaria conoides (thallus)	Ochrophyta	Phaeophyceae	A2	2	-7.78959	2.11159	62.8283	0.009	0.084	0.076	0.058	0.018	0.137	0.064	14.447	1.845	57.795	0.737	5.485	0.592	0.032	0.716	0.355	0.056	0.053	0.044	1.925	0.299	0.153	0.218	7.536	0.736	0.334	0.017	1.766	0.226	1.846	0.084	0.157	0.147	0.979	0.167	0.074	0.016	0.012	0.013
2014-12-10—2014-12-16	Lizard Island	Macroalgae	Turbinaria conoides (thallus)	Ochrophyta	Phaeophyceae	A3	3	-7.62764	2.18258	64.5238	0.011	0.082	0.063	0.079	0.017	0.189	0.06	17.937	2.286	46.294	0.801	4.743	0.855	0.033	1.132	0.602	0.054	0.075	0.038	2.93	0.572	0.229	0.232	8.197	1.172	0.666	0.026	3.048	0.2	3.172	0.141	0.364	0.243	2.103	0.218	0.095	0.011	0.008	0.01
2014-12-10—2014-12-16	Lizard Island	Macroalgae	Turbinaria conoides (thallus)	Ochrophyta	Phaeophyceae	A4	4	-8.43542	2.29256	52.8434	0.062	0.114	0.086	0.078	0.028	0.215	0.088	17.014	3.249	34.465	1.216	5.797	1.253	0.042	1.651	0.83	0.106	0.075	0.048	3.027	0.652	0.343	0.278	6.594	1.924	1.149	0.015	4.36	0.214	5.478	0.357	0.475	0.546	3.831	0.922	0.309	0.018	0.007	0.013
2014-12-10—2014-12-16	Lizard Island	Macroalgae	Turbinaria conoides (thallus)	Ochrophyta	Phaeophyceae	A5	5	-8.86574	2.36992	27.0467	0.007	0.069	0.059	0.07	0.022	0.281	0.097	19.504	2.948	30.703	1.737	9.067	1.206	0.039	1.435	0.791	0.237	0.231	0.196	3.695	0.606	0.259	0.865	6.154	0.734	1.296	0.022	3.867	0.207	4.439	0.258	0.708	0.567	4.181	0.692	0.242	0.423	0.026	0.02
2014-12-10—2014-12-16	Lizard Island	Macroalgae	Turbinaria conoides (thallus)	Ochrophyta	Phaeophyceae	A6	6	-10.397	3.53437	36.3918	0.006	0.095	0.051	0.103	0.02	0.16	0.077	17.519	2.441	39.917	1.009	6.261	1.832	0.262	1.264	0.564	0.109	0.246	0.131	2.922	0.532	0.279	0.851	7.465	1.425	0.904	0.014	3.496	0.132	3.757	0.267	0.369	0.297	2.873	0.46	0.13	0.02	0.015	0.018
2014-12-10—2014-12-16	Lizard Island	Macroalgae	Turbinaria conoides (thallus)	Ochrophyta	Phaeophyceae	A7	7	-12.3312	2.83489	31.5882	0.061	0.079	0.053	0.091	0.016	0.181	0.073	16.795	2.963	30.326	1.196	5.66	1.902	0.213	1.924	0.96	0.151	0.251	0.126	3.555	0.858	0.338	0.822	6.16	2.076	1.275	0.014	4.401	0.104	5.947	0.522	0.635	0.566	4.307	1.083	0.292	0.028	0.019	0.019
2014-12-10—2014-12-16	Lizard Island	Macroalgae	Turbinaria conoides (reproductive tissue)	Ochrophyta	Phaeophyceae	A8	1	-10.5042	2.62	22.0413	0.009	0.092	0.043	0.07	0.014	0.114	0.044	17.302	1.259	51.315	0.508	4.58	0.932	0.077	1.355	0.522	0.142	0.235	0.091	1.86	0.316	0.158	0.327	7.819	0.75	0.897	0.016	2.355	0.117	1.944	0.144	0.203	0.519	2.863	0.257	0.07	0.016	0.013	0.015
2014-12-10—2014-12-16	Lizard Island	Macroalgae	Turbinaria conoides (reproductive tissue)	Ochrophyta	Phaeophyceae	A9	2	-12.1571	2.72051	18.4967	na	na	na	na	na	na	na	na	na	na	na	na	na	na	na	na	na	na	na	na	na	na	na	na	na	na	na	na	na	na	na	na	na	na	na	na	na	na	na
2014-12-10—2014-12-16	Lizard Island	Macroalgae	Turbinaria conoides (reproductive tissue)	Ochrophyta	Phaeophyceae	A10	3	-12.734	2.65885	20.667	na	na	na	na	na	na	na	na	na	na	na	na	na	na	na	na	na	na	na	na	na	na	na	na	na	na	na	na	na	na	na	na	na	na	na	na	na	na	na
2014-12-10—2014-12-16	Lizard Island	Macroalgae	Turbinaria conoides (reproductive tissue)	Ochrophyta	Phaeophyceae	A11	4	-11.4893	2.45547	25.4606	0.012	0.042	0.041	0.043	0.009	0.124	0.023	17.964	1.188	54.342	0.467	4.09	0.637	0.042	1.152	0.599	0.065	0.089	0.047	1.405	0.38	0.139	0.153	6.563	0.859	0.773	0.056	2.708	0.253	1.812	0.163	0.179	0.342	1.908	0.293	0.068	0.018	0.016	0.021
2014-12-10—2014-12-16	Lizard Island	Macroalgae	Turbinaria conoides (reproductive tissue)	Ochrophyta	Phaeophyceae	A21	5	-10.272	2.26917	27.7364	na	na	na	na	na	na	na	na	na	na	na	na	na	na	na	na	na	na	na	na	na	na	na	na	na	na	na	na	na	na	na	na	na	na	na	na	na	na	na
2014-12-10—2014-12-16	Lizard Island	Macroalgae	Turbinaria conoides (reproductive tissue)	Ochrophyta	Phaeophyceae	A22	6	-10.2252	2.13688	28.4296	na	na	na	na	na	na	na	na	na	na	na	na	na	na	na	na	na	na	na	na	na	na	na	na	na	na	na	na	na	na	na	na	na	na	na	na	na	na	na
2014-12-10—2014-12-16	Lizard Island	Macroalgae	Turbinaria conoides (reproductive tissue)	Ochrophyta	Phaeophyceae	A23	7	-10.0369	2.29088	26.3421	0.095	0.146	0.096	0.126	0.02	0.19	0.066	17.585	2.419	30.894	1.371	8.114	2.632	0.317	2.818	1.162	0.294	0.472	0.233	3.052	0.551	0.249	0.947	6.452	1.559	0.15	0.027	4.179	0.167	4.357	0.378	0.407	1.022	4.442	0.79	0.156	0.023	0.019	0.023
2014-12-10—2014-12-16	Lizard Island	Macroalgae	Dictyosphaeria versluysii	Chlorophyta	Ulvophyceae	A24	1	-1.53528	-0.562118	14.8403	na	na	na	na	na	na	na	na	na	na	na	na	na	na	na	na	na	na	na	na	na	na	na	na	na	na	na	na	na	na	na	na	na	na	na	na	na	na	na
2014-12-10—2014-12-16	Lizard Island	Macroalgae	Dictyosphaeria versluysii	Chlorophyta	Ulvophyceae	A25	2	-3.01576	0.416478	13.3168	0.014	0.128	0.086	0.163	0.033	0.473	0.13	17.377	0.731	58.187	0.628	9.005	0.238	0.045	0.208	0.165	0.661	0.683	0.313	1.487	0.446	0.099	4.225	1.026	0.087	0.215	0.03	1.018	0.101	0.166	0.392	0.044	0.049	0.64	0.116	0.018	0.037	0.02	0.034
2014-12-10—2014-12-16	Lizard Island	Macroalgae	Dictyosphaeria versluysii	Chlorophyta	Ulvophyceae	A26	3	-1.38253	0.107273	18.2554	1.5	0.18	0.185	0.148	0.031	0.614	0.133	20.323	0.785	49.986	0.775	13.287	0.371	0.07	0.303	0.13	0.067	0.417	0.127	1.013	0.485	0.091	4.412	0.896	0.07	0.212	0.045	0.902	0.441	0.066	0.289	0.044	0.046	0.637	0.097	0.022	0.036	0.021	0.044
2014-12-10—2014-12-16	Lizard Island	Macroalgae	Dictyosphaeria versluysii	Chlorophyta	Ulvophyceae	A27	4	-3.74672	0.856645	16.2053	na	na	na	na	na	na	na	na	na	na	na	na	na	na	na	na	na	na	na	na	na	na	na	na	na	na	na	na	na	na	na	na	na	na	na	na	na	na	na
2014-12-10—2014-12-16	Lizard Island	Macroalgae	Dictyosphaeria versluysii	Chlorophyta	Ulvophyceae	A28	5	-2.6261	-0.0144664	16.3523	1.409	0.182	0.162	0.182	0.042	0.603	0.147	20.388	0.876	53.628	0.782	14.312	0.402	0.082	0.34	0.147	0.082	0.54	0.147	0.497	0.294	0.075	1.93	0.522	0.1	0.117	0.043	0.358	0.034	0.056	0.09	0.054	0.035	0.207	0.052	0.031	0.02	0.016	0.025
2014-12-10—2014-12-16	Lizard Island	Macroalgae	Dictyosphaeria versluysii	Chlorophyta	Ulvophyceae	A29	6	-2.73657	0.774177	15.1921	na	na	na	na	na	na	na	na	na	na	na	na	na	na	na	na	na	na	na	na	na	na	na	na	na	na	na	na	na	na	na	na	na	na	na	na	na	na	na
2014-12-10—2014-12-16	Lizard Island	Macroalgae	Dictyosphaeria versluysii	Chlorophyta	Ulvophyceae	A30	7	-2.28583	0.491467	15.2983	na	na	na	na	na	na	na	na	na	na	na	na	na	na	na	na	na	na	na	na	na	na	na	na	na	na	na	na	na	na	na	na	na	na	na	na	na	na	na
2014-12-10—2014-12-16	Lizard Island	Macroalgae	Halimeda macrophysa	Chlorophyta	Ulvophyceae	A58	1	-15.4378	2.58259	7.36017	0.013	0.096	0.128	0.082	0.034	0.166	0.057	3.526	0.953	80.256	0.524	4.229	0.258	0.045	0.62	2.035	0.068	0.402	0.109	0.508	0.437	0.158	0.576	3.375	0.083	0.046	0.05	0.131	0.088	0.051	0.041	0.029	0.037	0.106	0.345	0.021	0.019	0.011	0.011
2014-12-10—2014-12-16	Lizard Island	Macroalgae	Halimeda macrophysa	Chlorophyta	Ulvophyceae	A59	2	-16.3691	2.37767	7.69187	0.168	0.292	0.322	0.219	0.098	0.456	0.12	7.907	2.242	52.924	1.564	7.725	0.849	0.082	2.989	6.592	0.21	1.136	0.242	1.28	0.757	0.165	1.784	6.407	0.304	0.098	0.284	0.285	0.247	0.078	0.069	0.085	0.077	0.233	0.81	0.045	0.034	0.02	0.019
2014-12-10—2014-12-16	Lizard Island	Macroalgae	Halimeda macrophysa	Chlorophyta	Ulvophyceae	A60	3	-17.958	2.20399	8.11274	na	na	na	na	na	na	na	na	na	na	na	na	na	na	na	na	na	na	na	na	na	na	na	na	na	na	na	na	na	na	na	na	na	na	na	na	na	na	na
2014-12-10—2014-12-16	Lizard Island	Macroalgae	Halimeda macrophysa	Chlorophyta	Ulvophyceae	A61	4	-14.8452	2.13139	7.65244	na	na	na	na	na	na	na	na	na	na	na	na	na	na	na	na	na	na	na	na	na	na	na	na	na	na	na	na	na	na	na	na	na	na	na	na	na	na	na
2014-12-10—2014-12-16	Lizard Island	Macroalgae	Halimeda macrophysa	Chlorophyta	Ulvophyceae	A62	5	-17.7541	2.18376	7.86143	0.01	0.197	0.167	0.099	0.04	0.331	0.107	14.393	0.719	54.833	0.623	7.181	0.19	0.044	0.277	3.361	0.226	0.348	0.117	2.565	2.565	0.142	1.69	1.687	1.087	0.337	0.211	2.338	0.037	2.84	0.071	0.117	0.092	0.156	0.299	0.056	0.028	0.028	0.051
2014-12-10—2014-12-16	Lizard Island	Macroalgae	Halimeda macrophysa	Chlorophyta	Ulvophyceae	A63	6	-16.2843	2.16713	7.11132	na	na	na	na	na	na	na	na	na	na	na	na	na	na	na	na	na	na	na	na	na	na	na	na	na	na	na	na	na	na	na	na	na	na	na	na	na	na	na
2014-12-10—2014-12-16	Lizard Island	Macroalgae	Halimeda macrophysa	Chlorophyta	Ulvophyceae	A64	7	-16.6993	2.14966	7.89184	0.023	0.214	0.139	0.106	0.041	0.376	0.101	15.91	0.873	46.874	0.792	7.356	0.266	0.053	0.306	3.74	0.229	0.709	0.255	3.025	2.737	0.617	2.404	2.008	1.435	0.289	0.176	3.024	0.21	3.896	0.092	0.176	0.122	0.264	0.479	0.073	0.037	0.04	0.065
2014-12-10—2014-12-16	Lizard Island	Macroalgae	Galaxaura marginata	Rhodophyta	Florideophyceae	A51	1	-14.696	3.07895	11.2971	0.005	0.131	0.151	0.117	0.044	0.327	0.103	8.832	1.681	59.829	1.06	8.843	0.551	0.053	1.508	5.155	0.107	0.628	0.185	1.253	0.857	0.1	1.268	5.046	0.168	0.076	0.128	0.296	0.122	0.087	0.064	0.046	0.042	0.183	0.458	0.025	0.015	0.013	0.016
2014-12-10—2014-12-16	Lizard Island	Macroalgae	Galaxaura marginata	Rhodophyta	Florideophyceae	A52	2	-15.5336	2.63515	10.7101	0.009	0.182	0.178	0.16	0.072	0.403	0.12	7.568	1.977	57.778	1.245	7.315	0.514	0.057	1.577	4.784	0.169	0.892	0.263	1.644	1.348	0.16	1.942	6.537	0.222	0.114	0.169	0.322	0.157	0.116	0.086	0.088	0.068	0.366	0.897	0.032	0.021	0.02	0.016
2014-12-10—2014-12-16	Lizard Island	Macroalgae	Galaxaura marginata	Rhodophyta	Florideophyceae	A53	3	-15.1651	3.0434	9.18463	na	na	na	na	na	na	na	na	na	na	na	na	na	na	na	na	na	na	na	na	na	na	na	na	na	na	na	na	na	na	na	na	na	na	na	na	na	na	na
2014-12-10—2014-12-16	Lizard Island	Macroalgae	Galaxaura marginata	Rhodophyta	Florideophyceae	A54	4	-17.3412	2.69282	8.05296	na	na	na	na	na	na	na	na	na	na	na	na	na	na	na	na	na	na	na	na	na	na	na	na	na	na	na	na	na	na	na	na	na	na	na	na	na	na	na
2014-12-10—2014-12-16	Lizard Island	Macroalgae	Galaxaura marginata	Rhodophyta	Florideophyceae	A55	5	-15.865	2.73823	10.2632	0.149	0.286	0.315	0.216	0.1	0.463	0.127	8.133	2.397	53.349	1.57	7.716	0.838	0.078	2.933	6.07	0.213	1.135	0.242	1.27	0.769	0.153	1.788	6.266	0.289	0.097	0.277	0.287	0.246	0.084	0.069	0.073	0.073	0.239	0.841	0.044	0.031	0.016	0.016
2014-12-10—2014-12-16	Lizard Island	Macroalgae	Galaxaura marginata	Rhodophyta	Florideophyceae	A56	6	-16.5971	2.98459	10.0359	0.016	0.108	0.118	0.067	0.032	0.15	0.064	3.496	0.71	80.909	0.399	4.08	0.293	0.043	1.174	3.542	0.05	0.268	0.082	0.213	0.225	0.182	0.388	2.331	0.074	0.035	0.082	0.077	0.088	0.059	0.026	0.028	0.033	0.054	0.126	0.024	0.013	0.009	0.009
2014-12-10—2014-12-16	Lizard Island	Macroalgae	Galaxaura marginata	Rhodophyta	Florideophyceae	A57	7	-16.1839	2.89087	8.83541	na	na	na	na	na	na	na	na	na	na	na	na	na	na	na	na	na	na	na	na	na	na	na	na	na	na	na	na	na	na	na	na	na	na	na	na	na	na	na
2014-12-10—2014-12-16	Lizard Island	Macroalgae	Ganonema farinosum	Rhodophyta	Florideophyceae	A44	1	-14.8591	2.36681	7.8234	na	na	na	na	na	na	na	na	na	na	na	na	na	na	na	na	na	na	na	na	na	na	na	na	na	na	na	na	na	na	na	na	na	na	na	na	na	na	na
2014-12-10—2014-12-16	Lizard Island	Macroalgae	Ganonema farinosum	Rhodophyta	Florideophyceae	A45	2	-15.6234	2.49946	6.6652	na	na	na	na	na	na	na	na	na	na	na	na	na	na	na	na	na	na	na	na	na	na	na	na	na	na	na	na	na	na	na	na	na	na	na	na	na	na	na
2014-12-10—2014-12-16	Lizard Island	Macroalgae	Ganonema farinosum	Rhodophyta	Florideophyceae	A46	3	-16.3374	2.47517	6.74426	na	na	na	na	na	na	na	na	na	na	na	na	na	na	na	na	na	na	na	na	na	na	na	na	na	na	na	na	na	na	na	na	na	na	na	na	na	na	na
2014-12-10—2014-12-16	Lizard Island	Macroalgae	Ganonema farinosum	Rhodophyta	Florideophyceae	A47	4	-16.6145	2.74583	7.79047	na	na	na	na	na	na	na	na	na	na	na	na	na	na	na	na	na	na	na	na	na	na	na	na	na	na	na	na	na	na	na	na	na	na	na	na	na	na	na
2014-12-10—2014-12-16	Lizard Island	Macroalgae	Ganonema farinosum	Rhodophyta	Florideophyceae	A48	5	-15.6596	2.25062	8.36377	na	na	na	na	na	na	na	na	na	na	na	na	na	na	na	na	na	na	na	na	na	na	na	na	na	na	na	na	na	na	na	na	na	na	na	na	na	na	na
2014-12-10—2014-12-16	Lizard Island	Macroalgae	Ganonema farinosum	Rhodophyta	Florideophyceae	A49	6	-13.4167	2.16295	9.52295	0.014	0.202	0.095	0.141	0.05	0.469	0.106	13.605	1.302	64.081	0.694	5.673	0.331	0.051	0.278	0.5	1.148	1.642	0.726	1.679	0.519	0.138	1.484	1.608	0.334	0.117	0.029	0.523	0.143	0.832	0.086	0.046	0.051	0.33	0.703	0.019	0.019	0.016	0.019
2014-12-10—2014-12-16	Lizard Island	Macroalgae	Ganonema farinosum	Rhodophyta	Florideophyceae	A50	7	-16.8116	2.43629	7.47247	na	na	na	na	na	na	na	na	na	na	na	na	na	na	na	na	na	na	na	na	na	na	na	na	na	na	na	na	na	na	na	na	na	na	na	na	na	na	na
2014-12-10—2014-12-16	Lizard Island	Macroalgae	Halymenia durvillei	Rhodophyta	Florideophyceae	A37	1	-20.42	2.97843	9.89071	na	na	na	na	na	na	na	na	na	na	na	na	na	na	na	na	na	na	na	na	na	na	na	na	na	na	na	na	na	na	na	na	na	na	na	na	na	na	na
2014-12-10—2014-12-16	Lizard Island	Macroalgae	Halymenia durvillei	Rhodophyta	Florideophyceae	A38	2	-21.4497	3.1298	9.88104	na	na	na	na	na	na	na	na	na	na	na	na	na	na	na	na	na	na	na	na	na	na	na	na	na	na	na	na	na	na	na	na	na	na	na	na	na	na	na
2014-12-10—2014-12-16	Lizard Island	Macroalgae	Halymenia durvillei	Rhodophyta	Florideophyceae	A39	3	-20.012	3.26267	9.85521	na	na	na	na	na	na	na	na	na	na	na	na	na	na	na	na	na	na	na	na	na	na	na	na	na	na	na	na	na	na	na	na	na	na	na	na	na	na	na
2014-12-10—2014-12-16	Lizard Island	Macroalgae	Halymenia durvillei	Rhodophyta	Florideophyceae	A40	4	-20.7451	3.33842	9.7891	na	na	na	na	na	na	na	na	na	na	na	na	na	na	na	na	na	na	na	na	na	na	na	na	na	na	na	na	na	na	na	na	na	na	na	na	na	na	na
2014-12-10—2014-12-16	Lizard Island	Macroalgae	Halymenia durvillei	Rhodophyta	Florideophyceae	A41	5	-24.7946	2.89462	10.9888	na	na	na	na	na	na	na	na	na	na	na	na	na	na	na	na	na	na	na	na	na	na	na	na	na	na	na	na	na	na	na	na	na	na	na	na	na	na	na
2014-12-10—2014-12-16	Lizard Island	Macroalgae	Halymenia durvillei	Rhodophyta	Florideophyceae	A42	6	-21.0929	3.13238	10.5135	na	na	na	na	na	na	na	na	na	na	na	na	na	na	na	na	na	na	na	na	na	na	na	na	na	na	na	na	na	na	na	na	na	na	na	na	na	na	na
2014-12-10—2014-12-16	Lizard Island	Macroalgae	Halymenia durvillei	Rhodophyta	Florideophyceae	A43	7	-19.5711	3.35529	9.48684	na	na	na	na	na	na	na	na	na	na	na	na	na	na	na	na	na	na	na	na	na	na	na	na	na	na	na	na	na	na	na	na	na	na	na	na	na	na	na
2014-12-10—2014-12-16	Lizard Island	Macroalgae	Ohelopapa flexilis	Rhodophyta	Florideophyceae	A13	1	-13.0763	2.27708	11.3611	na	na	na	na	na	na	na	na	na	na	na	na	na	na	na	na	na	na	na	na	na	na	na	na	na	na	na	na	na	na	na	na	na	na	na	na	na	na	na
2014-12-10—2014-12-16	Lizard Island	Macroalgae	Ohelopapa flexilis	Rhodophyta	Florideophyceae	A14	2	-14.5235	2.5422	12.7728	na	na	na	na	na	na	na	na	na	na	na	na	na	na	na	na	na	na	na	na	na	na	na	na	na	na	na	na	na	na	na	na	na	na	na	na	na	na	na
2014-12-10—2014-12-16	Lizard Island	Macroalgae	Ohelopapa flexilis	Rhodophyta	Florideophyceae	A16	3	-13.2303	2.37341	11.8701	na	na	na	na	na	na	na	na	na	na	na	na	na	na	na	na	na	na	na	na	na	na	na	na	na	na	na	na	na	na	na	na	na	na	na	na	na	na	na
2014-12-10—2014-12-16	Lizard Island	Macroalgae	Polysiphonia sp.	Rhodophyta	Florideophyceae	A12	1	-28.5139	1.92802	5.49323	na	na	na	na	na	na	na	na	na	na	na	na	na	na	na	na	na	na	na	na	na	na	na	na	na	na	na	na	na	na	na	na	na	na	na	na	na	na	na
2014-12-10—2014-12-16	Lizard Island	Macroalgae	Portieria hornemannii	Rhodophyta	Florideophyceae	A65	1	-17.1506	2.12788	10.8777	na	na	na	na	na	na	na	na	na	na	na	na	na	na	na	na	na	na	na	na	na	na	na	na	na	na	na	na	na	na	na	na	na	na	na	na	na	na	na
2014-12-10—2014-12-16	Lizard Island	Macroalgae	Portieria hornemannii	Rhodophyta	Florideophyceae	A66	2	-15.1778	2.3256	9.99504	0.011	0.188	0.224	0.101	0.034	0.332	0.18	11.93	1.858	68.824	0.785	5.4	0.216	0.056	0.145	0.158	0.153	0.699	0.235	0.939	0.327	0.118	1.04	3.461	0.15	0.045	0.052	0.174	0.44	0.151	0.056	0.064	0.037	0.086	0.226	0.031	0.019	0.017	0.019
2014-12-10—2014-12-16	Lizard Island	Macroalgae	Portieria hornemannii	Rhodophyta	Florideophyceae	A67	3	-12.8151	2.53196	11.63	na	na	na	na	na	na	na	na	na	na	na	na	na	na	na	na	na	na	na	na	na	na	na	na	na	na	na	na	na	na	na	na	na	na	na	na	na	na	na
2014-12-10—2014-12-16	Lizard Island	Macroalgae	Portieria hornemannii	Rhodophyta	Florideophyceae	A68	4	-19.66	2.44951	9.25527	na	na	na	na	na	na	na	na	na	na	na	na	na	na	na	na	na	na	na	na	na	na	na	na	na	na	na	na	na	na	na	na	na	na	na	na	na	na	na
2014-12-10—2014-12-16	Lizard Island	Macroalgae	Portieria hornemannii	Rhodophyta	Florideophyceae	A69	5	-14.7046	2.60984	11.1912	na	na	na	na	na	na	na	na	na	na	na	na	na	na	na	na	na	na	na	na	na	na	na	na	na	na	na	na	na	na	na	na	na	na	na	na	na	na	na
2014-12-10—2014-12-16	Lizard Island	Macroalgae	Portieria hornemannii	Rhodophyta	Florideophyceae	A71	6	-16.3746	2.81932	9.95278	na	na	na	na	na	na	na	na	na	na	na	na	na	na	na	na	na	na	na	na	na	na	na	na	na	na	na	na	na	na	na	na	na	na	na	na	na	na	na
2014-12-10—2014-12-16	Lizard Island	Macroalgae	Hypnea valentiae	Rhodophyta	Florideophyceae	A15	1	-16.8914	2.08936	11.3936	na	na	na	na	na	na	na	na	na	na	na	na	na	na	na	na	na	na	na	na	na	na	na	na	na	na	na	na	na	na	na	na	na	na	na	na	na	na	na
2014-12-10—2014-12-16	Lizard Island	Macroalgae	Hypnea valentiae	Rhodophyta	Florideophyceae	A17	2	-17.9933	2.07341	10.689	na	na	na	na	na	na	na	na	na	na	na	na	na	na	na	na	na	na	na	na	na	na	na	na	na	na	na	na	na	na	na	na	na	na	na	na	na	na	na
[truncated: 2 more columns]
